# Supplementary material for: Common Treatment, Common Variant: Evolutionary Prediction of Functional Pharmacogenomic Variants
Source: J Pers Med. 2021 Feb 16;11(2):131. doi: 10.3390/jpm11020131 (PMC7919641; doi:10.3390/jpm11020131)
Supplement: Supplementary file 1 [file jpm-11-00131-s001.zip]

Archive with 5 entries (4 files):
- Sup_Tables/
- Sup_Tables/TableS1.csv
- __MACOSX/Sup_Tables/._TableS1.csv
- Sup_Tables/TableS2.csv
- __MACOSX/Sup_Tables/._TableS2.csv
