# Supplementary material for: Common Treatment, Common Variant: Evolutionary Prediction of Functional Pharmacogenomic Variants
Source: J Pers Med. 2021 Feb 16;11(2):131. doi: 10.3390/jpm11020131 (PMC7919641; doi:10.3390/jpm11020131)
Supplement: Supplementary file 1 [file jpm-11-00131-s001.zip › Sup_Tables/TableS1.csv]

Gene ID	Gene Name	# newly predicted Pgx variants	# PharmGKB annptated Pgx variants	# putatively neutral variants	total missense variants	# CPIC annotated medications
NM_000106		2	13	61	76	60
NM_000402	G6PD	0	1	6	7	36
NM_000771	CYP2C9	0	8	27	35	22
NM_000769	CYP2C19	2	0	32	34	21
NM_000927	ABCB1	0	2	61	63	12
NM_000069	CACNA1S	7	0	121	128	7
NM_005957	MTHFR	0	3	38	41	7
NM_006446	SLCO1B1	1	8	51	60	5
NM_000852	GSTP1	0	2	13	15	5
NM_000756	CRH	0	0	2	2	5
NM_002116	HLA-A	63	0	15	78	3
NM_001082	CYP4F2	10	2	64	76	3
NM_178510	ANKK1	6	3	60	69	3
NM_000767	CYP2B6	3	10	56	69	3
NM_000770	CYP2C8	1	4	29	34	3
NM_000015	NAT2	0	11	20	31	3
NM_000110	DPYD	0	5	61	66	3
NM_018283	NUDT15	0	0	9	9	3
NM_000868	HTR2C	0	0	3	3	3
NM_000754	COMT	0	2	20	22	3
NM_002117	HLA-C	58	0	17	75	2
NM_000130	F5	14	1	116	131	2
NM_001080463	DYNC2H1	8	0	205	213	2
NM_000492	CFTR	3	0	121	124	2
NM_145027	KIF6	3	1	48	52	2
NM_000621	HTR2A	2	1	13	16	2
NM_001045	SLC6A4	1	0	22	23	2
NM_000024	ADRB2	1	2	11	14	2
NM_015697	COQ2	1	0	20	21	2
NM_014189	ADD1	1	1	33	35	2
NM_014619	GRIK4	0	0	53	53	2
NM_001071	TYMS	0	0	5	5	2
NM_000569	FCGR3A	0	0	20	20	2
NM_002122	HLA-DQA1	42	0	6	48	1
NM_002124	HLA-DRB1	27	0	6	33	1
NM_005577	LPA	16	1	97	114	1
NM_152888	COL22A1	7	0	118	125	1
NM_001076	UGT2B15	6	2	37	45	1
NM_000078	CETP	4	1	28	33	1
NM_000789	ACE	4	0	100	104	1
NM_006297	XRCC1	4	3	41	48	1
NM_004044	ATIC	3	1	33	37	1
NM_005845	ABCC4	3	3	56	62	1
NM_022127	SLC28A3	3	1	34	38	1
NM_001122633	CPS1	2	1	53	56	1
NM_000675	ADORA2A	1	0	15	16	1
NM_152908	SLC47A2	1	0	30	31	1
NM_000312	PROC	1	0	13	14	1
NM_033453	ITPA	1	1	13	15	1
NM_004827	ABCG2	0	2	51	53	1
NM_024006	VKORC1	0	0	12	12	1
NM_000120	EPHX1	0	2	29	31	1
NM_000821	GGCX	0	1	26	27	1
NM_000795	DRD2	0	1	13	14	1
NM_000050	ASS1	0	0	25	25	1
NM_002075	GNB3	0	0	6	6	1
NM_005912	MC4R	0	0	21	21	1
NM_006379	SEMA3C	0	0	28	28	1
NM_000373	UMPS	0	2	19	21	1
NM_000254	MTR	0	1	46	47	1
NM_000959	PTGFR	0	0	13	13	1
NM_000131	F7	0	1	28	29	1
NM_000313	PROS1	0	0	38	38	1
NM_006530	YEATS4	0	0	1	1	1
NM_002458	MUC5B	73	0	532	605	0
NM_002123	HLA-DQB1	39	1	6	46	0
NM_206933		20	0	363	383	0
NM_033554	HLA-DPA1	19	0	11	30	0
NM_175710	CR1L	19	0	39	58	0
NM_000651		18	3	91	112	0
NM_005529	HSPG2	18	0	346	364	0
NM_021098		17	2	198	217	0
NM_030582		17	0	110	127	0
NM_005245	FAT1	17	1	298	316	0
NM_001077	UGT2B17	17	1	105	123	0
NM_020469	ABO	15	1	26	42	0
NM_173462	PAPLN	14	0	103	117	0
NM_000384		14	3	245	262	0
NM_001163941		14	1	89	104	0
NM_002847		14	0	85	99	0
NM_023035		13	0	80	93	0
NM_000540		12	3	247	262	0
NM_001105564		12	1	53	66	0
NM_003126	SPTA1	12	0	191	203	0
NM_001164	APBB1	11	0	149	160	0
NM_004525	LRP2	11	2	248	261	0
NM_001171		11	2	125	138	0
NM_015721	GEMIN4	11	1	76	88	0
NM_201653		11	1	41	53	0
NM_000334	SCN4A	11	0	101	112	0
NM_007168	ABCA8	10	0	101	111	0
NM_194250	ZNF804A	10	0	61	71	0
NM_001164496		10	0	92	102	0
NM_024596	MCPH1	10	0	77	87	0
NM_176811	NLRP8	10	0	69	79	0
NM_000797	DRD4	9	0	24	33	0
NM_001083899		9	1	41	51	0
NM_004211	SLC6A5	9	0	38	47	0
NM_173481	MISP	9	0	57	66	0
NM_000186	CFH	8	2	50	60	0
NM_033151		8	2	99	109	0
NM_001025195		8	1	38	47	0
NM_000228	LAMB3	8	1	110	119	0
NM_139155		8	0	82	90	0
NM_052896	CSMD2	8	0	168	176	0
NM_001735	C5	8	0	65	73	0
NM_152730	TBC1D32	8	0	60	68	0
NM_015909	NBAS	7	0	147	154	0
NM_000418		7	2	50	59	0
NM_006027	EXO1	7	1	50	58	0
NM_003786		7	0	95	102	0
NM_001077706	ECT2L	7	0	57	64	0
NM_000926	PGR	7	0	33	40	0
NM_001184985		7	1	84	92	0
NM_001127208		7	0	76	83	0
NM_000253	MTTP	7	0	42	49	0
NM_001460	FMO2	7	1	29	37	0
NM_022817	PER2	7	0	63	70	0
NM_000923		7	0	36	43	0
NM_001140		7	0	38	45	0
NM_003005	SELP	7	1	61	69	0
NM_022820		7	1	27	35	0
NM_173076	ABCA12	6	0	113	119	0
NM_033394		6	0	75	81	0
NM_001127384		6	0	67	73	0
NM_001963		6	1	50	57	0
NM_002977	SCN9A	6	0	98	104	0
NM_020546	ADCY2	6	0	32	38	0
NM_012387	PADI4	6	0	40	46	0
NM_182964		6	0	118	124	0
NM_016831	PER3	6	2	77	85	0
NM_031950	FGFBP2	6	0	16	22	0
NM_005475	SH2B3	6	1	32	39	0
NM_006269	RP1	6	0	106	112	0
NM_014068	PSORS1C1	6	0	7	13	0
NM_005931	MICB	6	0	16	22	0
NM_004994		6	0	31	37	0
NM_001163315		6	0	15	21	0
NM_152613	WBP2NL	6	0	20	26	0
NM_017947		6	1	60	67	0
NM_000804	FOLR3	6	1	18	25	0
NM_152597	FSIP1	6	0	36	42	0
NM_000301	PLG	6	0	41	47	0
NM_198989	DLEU7	6	0	4	10	0
NM_018140	CEP72	6	0	41	47	0
NM_198460	GBP6	6	0	46	52	0
NM_006514	SCN10A	6	0	118	124	0
NM_133445		5	0	47	52	0
NM_000766	CYP2A13	5	3	44	52	0
NM_134325		5	0	56	61	0
NM_001080471	PEAR1	5	1	62	68	0
NM_174936	PCSK9	5	1	48	54	0
NM_016373		5	0	52	57	0
NM_014314	DDX58	5	0	36	41	0
NM_000774		5	4	34	43	0
NM_001178	ARNTL	5	1	81	87	0
NM_152513	MEI1	5	0	53	58	0
NM_003844	TNFRSF10A	5	1	23	29	0
NM_001099772		5	4	38	47	0
NM_015210	MTCL1	5	0	145	150	0
NM_198123		5	0	168	173	0
NM_000030	AGXT	5	1	30	36	0
NM_015173	TBC1D1	5	1	59	65	0
NM_023083	CAPN10	5	0	35	40	0
NM_006929	SKIV2L	5	0	51	56	0
NM_001102416	KNG1	5	0	29	34	0
NM_024325	ZNF343	5	0	28	33	0
NM_000850	GSTM4	5	0	19	24	0
NM_014705	DOCK4	5	0	56	61	0
NM_015147	CEP68	5	1	56	62	0
NM_152592	SYNE3	5	0	85	90	0
NM_005650		5	0	73	78	0
NM_020121	UGGT2	5	0	100	105	0
NM_199460		4	0	58	62	0
NM_002062		4	2	16	22	0
NM_000499	CYP1A1	4	4	36	44	0
NM_013450		4	0	80	84	0
NM_000053	ATP7B	4	2	96	102	0
NM_001010969	CYP4A22	4	9	41	54	0
NM_001068		4	0	36	40	0
NM_000762	CYP2A6	4	10	40	54	0
NM_139314	ANGPTL4	4	0	34	38	0
NM_001002912	ERICH3	4	1	112	117	0
NM_003999	OSMR	4	0	47	51	0
NM_173488	SLCO6A1	4	0	52	56	0
NM_001082971		4	0	17	21	0
NM_000379	XDH	4	0	89	93	0
NM_006614	CHL1	4	0	85	89	0
NM_000787	DBH	4	0	68	72	0
NM_005921	MAP3K1	4	0	53	57	0
NM_020041		4	1	34	39	0
NM_152526		4	0	68	72	0
NM_001145279		4	1	37	42	0
NM_000498		4	0	32	36	0
NM_014361	CNTN5	4	0	63	67	0
NM_004119		4	1	52	57	0
NM_001077511		4	1	12	17	0
NM_020526	EPHA8	4	0	85	89	0
NM_032482	DOT1L	4	0	52	56	0
NM_001032409		4	1	35	40	0
NM_014650	ZNF432	4	0	27	31	0
NM_000450	SELE	4	0	28	32	0
NM_145740		4	0	11	15	0
NM_002591		4	0	49	53	0
NM_018078	LARP1B	4	0	39	43	0
NM_001198		4	0	35	39	0
NM_000129	F13A1	4	1	32	37	0
NM_000624	SERPINA5	4	0	34	38	0
NM_001408	CELSR2	4	0	168	172	0
NM_014494		4	1	80	85	0
NM_002185		4	1	38	43	0
NM_001010895	ERCC6L2	4	0	42	46	0
NM_001130966		4	0	51	55	0
NM_002863	PYGL	4	0	44	48	0
NM_005073	SLC15A1	4	0	49	53	0
NM_181501	ITGA1	4	0	58	62	0
NM_018356	C5orf22	3	0	24	27	0
NM_032122	DTNBP1	3	0	22	25	0
NM_178009	DGKH	3	0	45	48	0
NM_024572	GALNT14	3	0	39	42	0
NM_013261	PPARGC1A	3	1	38	42	0
NM_015052	HECW1	3	0	54	57	0
NM_024010		3	4	34	41	0
NM_001178065		3	1	35	39	0
NM_177973		3	0	29	32	0
NM_000123		3	1	72	76	0
NM_198551	MIA3	3	0	109	112	0
NM_001128932		3	1	48	52	0
NM_001066	TNFRSF1B	3	1	32	36	0
NM_002127	HLA-G	3	0	25	28	0
NM_020549	CHAT	3	1	58	62	0
NM_019844	SLCO1B3	3	2	44	49	0
NM_000750		3	0	42	45	0
NM_001159	AOX1	3	2	81	86	0
NM_000170	GLDC	3	0	59	62	0
NM_004938	DAPK1	3	0	51	54	0
NM_000681	ADRA2A	3	0	15	18	0
NM_001818	AKR1C4	3	1	23	27	0
NM_000960		3	0	25	28	0
NM_001897	CSPG4	3	0	158	161	0
NM_000904		3	1	13	17	0
NM_018849		3	0	52	55	0
NM_002000	FCAR	3	1	19	23	0
NM_000545	HNF1A	3	1	26	30	0
NM_144701	IL23R	3	0	28	31	0
NM_022114	PRDM16	3	0	74	77	0
NM_005502	ABCA1	3	2	98	103	0
NM_001146274		3	0	15	18	0
NM_006157	NELL1	3	0	50	53	0
NM_000139		3	1	15	19	0
NM_013956		3	1	40	44	0
NM_022162	NOD2	3	1	89	93	0
NM_001100119		3	1	21	25	0
NM_001063	TF	3	0	37	40	0
NM_000633		3	1	6	10	0
NM_000236		3	0	38	41	0
NM_000042	APOH	3	3	17	23	0
NM_002386	MC1R	3	3	44	50	0
NM_001869	CPA2	3	0	16	19	0
NM_001007471		3	0	71	74	0
NM_002120	HLA-DOB	3	1	9	13	0
NM_004795		3	0	46	49	0
NM_014058	TMPRSS11E	3	0	14	17	0
NM_000846	GSTA2	3	1	15	19	0
NM_001135167		3	1	35	39	0
NM_013235	DROSHA	3	0	37	40	0
NM_004747	DLG5	3	1	97	101	0
NM_002609	PDGFRB	3	0	60	63	0
NM_003181	TBXT	3	1	15	19	0
NM_002335	LRP5	3	1	102	106	0
NM_001126131		3	2	64	69	0
NM_001013703		3	0	70	73	0
NM_001715		3	0	43	46	0
NM_170740		3	1	35	39	0
NM_002002	FCER2	3	0	37	40	0
NM_182925		3	1	74	78	0
NM_002912	REV3L	3	2	122	127	0
NM_015604	DCAF4	3	0	31	34	0
NM_000878		3	0	34	37	0
NM_000579	CCR5	3	0	25	28	0
NM_000637		3	0	16	19	0
NM_016219	MAN1B1	3	0	54	57	0
NM_001747	CAPG	3	0	22	25	0
NM_006040	HS3ST4	3	0	8	11	0
NM_001509		3	0	8	11	0
NM_153699	GSTA5	3	0	15	18	0
NM_001163257		3	0	24	27	0
NM_020872	CNTN3	3	0	53	56	0
NM_001039	SCNN1G	3	0	70	73	0
NM_001710	CFB	3	1	25	29	0
NM_015431	TRIM58	3	0	28	31	0
NM_001171660		3	1	17	21	0
NM_001031721		3	0	27	30	0
NM_006366		3	0	15	18	0
NM_014629		3	1	118	122	0
NM_001030311		3	0	37	40	0
NM_000336		2	0	35	37	0
NM_002052	GATA4	2	0	22	24	0
NM_020822	KCNT1	2	0	51	53	0
NM_000629		2	0	22	24	0
NM_172387		2	0	60	62	0
NM_003038	SLC1A4	2	0	19	21	0
NM_006193		2	0	20	22	0
NM_182982		2	3	39	44	0
NM_133457	COL26A1	2	0	27	29	0
NM_000911	OPRD1	2	1	13	16	0
NM_006345		2	1	18	21	0
NM_030773	TUBB1	2	1	32	35	0
NM_032024	LRMDA	2	0	12	14	0
NM_003750	EIF3A	2	0	49	51	0
NM_002176	IFNB1	2	0	12	14	0
NM_001236		2	2	14	18	0
NM_001010867	IBA57	2	0	17	19	0
NM_007300		2	6	88	96	0
NM_002203	ITGA2	2	0	59	61	0
NM_199292		2	1	43	46	0
NM_001031748		2	0	33	35	0
NM_134431		2	2	32	36	0
NM_006185		2	0	118	120	0
NM_000697		2	0	33	35	0
NM_000625	NOS2	2	0	51	53	0
NM_018717		2	0	53	55	0
NM_002775	HTRA1	2	0	12	14	0
NM_018484	SLC22A11	2	0	33	35	0
NM_007163		2	2	60	64	0
NM_000683	ADRA2C	2	0	11	13	0
NM_001135057		2	0	47	49	0
NM_201636		2	0	27	29	0
NM_000392	ABCC2	2	3	91	96	0
NM_001184744		2	0	25	27	0
NM_181659		2	0	60	62	0
NM_001017535		2	1	19	22	0
NM_001113498		2	0	42	44	0
NM_003839		2	1	23	26	0
NM_002207	ITGA9	2	0	58	60	0
NM_001040058		2	0	26	28	0
NM_004655	AXIN2	2	0	47	49	0
NM_001098486		2	2	28	32	0
NM_033225	CSMD1	2	0	229	231	0
NM_001385	DPYS	2	0	22	24	0
NM_003057		2	4	56	62	0
NM_033125	SLC22A16	2	3	36	41	0
NM_001172477		2	0	9	11	0
NM_001430	EPAS1	2	0	45	47	0
NM_024599	RHBDF2	2	0	47	49	0
NM_000339		2	0	62	64	0
NM_005382	NEFM	2	0	42	44	0
NM_022406		2	0	17	19	0
NM_000527		2	0	45	47	0
NM_004791	ITGBL1	2	0	16	18	0
NM_001017534		2	0	16	18	0
NM_031922		2	0	34	36	0
NM_001085	SERPINA3	2	0	40	42	0
NM_015306		2	0	56	58	0
NM_001146312		2	0	53	55	0
NM_175607		2	0	48	50	0
NM_001002294		2	3	36	41	0
NM_005899	NBR1	2	0	41	43	0
NM_000607		2	0	16	18	0
NM_013389	NPC1L1	2	0	95	97	0
NM_000623		2	0	23	25	0
NM_000684		2	2	11	15	0
NM_001136219		2	1	16	19	0
NM_002253		2	3	60	65	0
NM_138554	TLR4	2	2	44	48	0
NM_002302	LECT2	2	0	11	13	0
NM_002184	IL6ST	2	1	29	32	0
NM_000064	C3	2	1	64	67	0
NM_005308	GRK5	2	1	33	36	0
NM_001883		2	0	27	29	0
NM_001099436		2	0	21	23	0
NM_000305	PON2	2	0	11	13	0
NM_000452		2	0	35	37	0
NM_018319	TDP1	2	0	29	31	0
NM_006457		2	1	21	24	0
NM_000022	ADA	2	0	18	20	0
NM_080658	ACY3	2	0	17	19	0
NM_015831	ACHE	2	0	18	20	0
NM_001480		2	0	19	21	0
NM_001013398	IGFBP3	2	1	9	12	0
NM_006248	PRB2	2	0	59	61	0
NM_000772	CYP2C18	2	0	32	34	0
NM_015535	SPATS2L	2	0	27	29	0
NM_203394	E2F7	2	0	46	48	0
NM_002701	POU5F1	2	0	6	8	0
NM_019111	HLA-DRA	2	0	10	12	0
NM_001128425		2	1	34	37	0
NM_018964		2	0	21	23	0
NM_213647		2	1	62	65	0
NM_017781	CYP2W1	2	3	49	54	0
NM_020116	FSTL5	2	1	55	58	0
NM_019009	TOLLIP	2	0	16	18	0
NM_016540	GPR83	2	0	33	35	0
NM_001145946		2	0	31	33	0
NM_000721	CACNA1E	2	0	81	83	0
NM_003486	SLC7A5	2	0	20	22	0
NM_015230	ARAP2	2	0	97	99	0
NM_021139	UGT2B4	2	0	37	39	0
NM_002467		2	0	12	14	0
NM_001229		2	0	32	34	0
NM_002839		2	0	97	99	0
NM_001250	CD40	2	0	7	9	0
NM_001794	CDH4	2	0	40	42	0
NM_001010848	NRG3	2	0	25	27	0
NM_033292	CASP1	2	0	25	27	0
NM_000745		2	1	14	17	0
NM_001900	CST5	2	0	19	21	0
NM_004476	FOLH1	2	1	17	20	0
NM_080425		2	0	34	36	0
NM_016491	MRPL37	2	0	25	27	0
NM_001080394	SPIDR	2	0	40	42	0
NM_001190455		2	0	16	18	0
NM_003356	UCP3	2	0	35	37	0
NM_001081563		2	0	36	38	0
NM_053002	MED12L	2	0	54	56	0
NM_004439	EPHA5	2	0	48	50	0
NM_052872	IL17F	2	1	16	19	0
NM_019041	MTRF1L	2	0	20	22	0
NM_153646	SLC24A4	2	0	40	42	0
NM_001042517	DIAPH3	2	0	53	55	0
NM_148172		2	1	20	23	0
NM_024734		2	0	62	64	0
NM_018557	LRP1B	2	0	205	207	0
NM_004417	DUSP1	2	0	12	14	0
NM_015678	NBEA	2	0	64	66	0
NM_002526		2	0	25	27	0
NM_015973		2	0	15	17	0
NM_004001	FCGR2B	2	1	5	8	0
NM_001145454		2	0	6	8	0
NM_172370	DAOA	2	1	9	12	0
NM_000204	CFI	1	0	41	42	0
NM_014211	GABRP	1	0	29	30	0
NM_000103		1	1	17	19	0
NM_001025366	VEGFA	1	0	14	15	0
NM_001032295		1	0	18	19	0
NM_004957		1	1	24	26	0
NM_001756	SERPINA6	1	0	21	22	0
NM_024420	PLA2G4A	1	0	30	31	0
NM_000431	MVK	1	0	15	16	0
NM_145693	LPIN1	1	0	44	45	0
NM_030803		1	0	17	18	0
NM_145115	ZSCAN25	1	0	28	29	0
NM_000230		1	0	5	6	0
NM_000962		1	3	47	51	0
NM_001159740		1	1	7	9	0
NM_000164		1	0	39	40	0
NM_000361		1	0	29	30	0
NM_001130674		1	1	14	16	0
NM_020317	RSRP1	1	1	16	18	0
NM_000744		1	0	39	40	0
NM_001024094		1	0	22	23	0
NM_000055		1	1	37	39	0
NM_001080470	ZNF697	1	0	21	22	0
NM_014697	NOS1AP	1	0	12	13	0
NM_003742	ABCB11	1	1	45	47	0
NM_003059	SLC22A4	1	1	22	24	0
NM_194255		1	1	28	30	0
NM_000958	PTGER4	1	0	19	20	0
NM_000912		1	0	17	18	0
NM_000903		1	2	17	20	0
NM_003118	SPARC	1	0	18	19	0
NM_004212	SLC28A2	1	2	32	35	0
NM_213621		1	0	41	42	0
NM_001177800		1	0	17	18	0
NM_032873	UBASH3B	1	0	26	27	0
NM_198521	C12orf42	1	0	22	23	0
NM_006028	HTR3B	1	1	34	36	0
NM_004170		1	0	24	25	0
NM_001190945		1	0	30	31	0
NM_002001	FCER1A	1	0	17	18	0
NM_002021	FMO1	1	0	38	39	0
NM_201266		1	0	55	56	0
NM_201596		1	0	36	37	0
NM_000218	KCNQ1	1	0	34	35	0
NM_203464		1	0	12	13	0
NM_005689	ABCB6	1	0	49	50	0
NM_015009	PDZRN3	1	0	58	59	0
NM_003061	SLIT1	1	0	56	57	0
NM_001134373		1	0	12	13	0
NM_198714		1	0	20	21	0
NM_001080432	FTO	1	0	25	26	0
NM_000537	REN	1	0	19	20	0
NM_000641	IL11	1	0	11	12	0
NM_033338	CASP7	1	1	25	27	0
NM_030768	ILKAP	1	0	11	12	0
NM_004333	BRAF	1	0	8	9	0
NM_004448	ERBB2	1	1	48	50	0
NM_001166504		1	0	26	27	0
NM_001530	HIF1A	1	0	26	27	0
NM_005228	EGFR	1	1	37	39	0
NM_004254	SLC22A8	1	1	21	23	0
NM_000220	KCNJ1	1	0	21	22	0
NM_001040118	ARAP1	1	0	98	99	0
NM_021624		1	2	16	19	0
NM_000575	IL1A	1	0	17	18	0
NM_021815		1	0	15	16	0
NM_001754		1	0	13	14	0
NM_001128430		1	1	22	24	0
NM_001127500		1	0	48	49	0
NM_021966		1	0	10	11	0
NM_004996	ABCC1	1	0	67	68	0
NM_183377		1	0	19	20	0
NM_001074	UGT2B7	1	2	30	33	0
NM_000710		1	0	30	31	0
NM_003243	TGFBR3	1	0	48	49	0
NM_000565	IL6R	1	1	15	17	0
NM_033450	ABCC10	1	1	99	101	0
NM_000222	KIT	1	0	27	28	0
NM_022970		1	0	25	26	0
NM_000668	ADH1B	1	2	26	29	0
NM_004529	MLLT3	1	0	14	15	0
NM_004273	CHST3	1	0	22	23	0
NM_007256	SLCO2B1	1	3	31	35	0
NM_020845	PITPNM2	1	0	57	58	0
NM_003739	AKR1C3	1	2	34	37	0
NM_003888		1	0	15	16	0
NM_001935		1	0	25	26	0
NM_001098212		1	0	24	25	0
NM_001164749		1	0	25	26	0
NM_000749		1	0	19	20	0
NM_001001928	PPARA	1	0	22	23	0
NM_024645	ZMAT4	1	0	2	3	0
NM_018645	HES6	1	0	6	7	0
NM_001039523		1	0	31	32	0
NM_003932	ST13	1	0	11	12	0
NM_005670		1	0	17	18	0
NM_006404		1	0	12	13	0
NM_152406	AFAP1L1	1	0	55	56	0
NM_024012	HTR5A	1	0	21	22	0
NM_001116		1	0	70	71	0
NM_002006	FGF2	1	0	7	8	0
NM_004464		1	0	19	20	0
NM_000610	CD44	1	1	35	37	0
NM_004898	CLOCK	1	1	26	28	0
NM_004172	SLC1A3	1	0	25	26	0
NM_005669	REEP5	1	0	11	12	0
NM_152755	CNPY4	1	0	9	10	0
NM_001127183		1	0	10	11	0
NM_024669	ANKRD55	1	0	25	26	0
NM_000669	ADH1C	1	1	19	21	0
NM_012294	RAPGEF5	1	0	31	32	0
NM_001145365		1	0	15	16	0
NM_002737		1	0	12	13	0
NM_032834	ALG10	1	0	14	15	0
NM_001128431	SLC39A14	1	0	19	20	0
NM_003667	LGR5	1	1	52	54	0
NM_021007	SCN2A	1	1	27	29	0
NM_001113182		1	0	32	33	0
NM_001098199	GPR1	1	0	19	20	0
NM_001135821		1	0	20	21	0
NM_004964	HDAC1	1	0	12	13	0
NM_001185059		1	0	55	56	0
NM_173674	DCBLD1	1	0	16	17	0
NM_000036		1	0	68	69	0
NM_016626	MEX3C	1	0	20	21	0
NM_005236	ERCC4	1	0	49	50	0
NM_003102		1	1	10	12	0
NM_020975	RET	1	1	70	72	0
NM_000603	NOS3	1	1	60	62	0
NM_000088	COL1A1	1	0	60	61	0
NM_199173	BGLAP	1	0	10	11	0
NM_001065	TNFRSF1A	1	0	19	20	0
NM_000505	F12	1	0	30	31	0
NM_001178134		1	0	10	11	0
NM_002500	NEUROD1	1	1	15	17	0
NM_000871	HTR6	1	0	24	25	0
NM_001127669		1	0	9	10	0
NM_001037131		1	0	43	44	0
NM_013416		1	0	24	25	0
NM_019859		1	0	16	17	0
NM_014016	SACM1L	1	0	14	15	0
NM_000811		1	0	26	27	0
NM_031291	SLC25A31	1	0	18	19	0
NM_181552		1	0	48	49	0
NM_001621	AHR	1	1	37	39	0
NM_181874		1	0	30	31	0
NM_003873		1	0	40	41	0
NM_000773	CYP2E1	1	1	29	31	0
NM_000901		1	1	32	34	0
NM_172208		1	1	30	32	0
NM_000748	CHRNB2	1	0	9	10	0
NM_006789	APOBEC2	1	0	10	11	0
NM_001128917		1	0	10	11	0
NM_002022	FMO4	1	0	34	35	0
NM_000417	IL2RA	1	0	13	14	0
NM_004481	GALNT2	1	0	23	24	0
NM_002660		1	1	32	34	0
NM_004599	SREBF2	1	1	54	56	0
NM_001611		1	2	30	33	0
NM_001239	CCNH	1	1	15	17	0
NM_005956		1	1	32	34	0
NM_002506	NGF	1	0	19	20	0
NM_000173		1	1	25	27	0
NM_000589	IL4	1	0	10	11	0
NM_000765		1	1	24	26	0
NM_001079539		1	0	16	17	0
NM_003701		1	0	16	17	0
NM_148961	OTOS	1	0	8	9	0
NM_001441	FAAH	1	1	18	20	0
NM_002796	PSMB4	1	0	7	8	0
NM_002412	MGMT	1	2	12	15	0
NM_001453		1	0	12	13	0
NM_001184970		1	0	26	27	0
NM_004530		1	0	22	23	0
NM_006218		1	0	5	6	0
NM_015967	PTPN22	1	1	41	43	0
NM_001167740		1	0	25	26	0
NM_005715	UST	1	0	18	19	0
NM_180991	SLCO4C1	1	0	36	37	0
NM_202758		1	0	54	55	0
NM_003060	SLC22A5	1	0	43	44	0
NM_015192		1	0	32	33	0
NM_001017395		1	0	10	11	0
NM_002418		1	0	4	5	0
NM_001080448	EPHA6	1	0	37	38	0
NM_002422	MMP3	1	0	31	32	0
NM_001744	CAMK4	1	0	13	14	0
NM_016316	REV1	1	3	41	45	0
NM_181078	IL21R	1	0	32	33	0
NM_001166598		1	1	21	23	0
NM_000179	MSH6	1	0	77	78	0
NM_006788	RALBP1	1	0	19	20	0
NM_020750	XPO5	1	1	36	38	0
NM_002994	CXCL5	1	0	3	4	0
NM_017442		1	0	33	34	0
NM_003937		1	0	23	24	0
NM_006206	PDGFRA	1	1	41	43	0
NM_001161352		1	0	24	25	0
NM_001135098		1	0	23	24	0
NM_000128		1	0	34	35	0
NM_173091		1	0	49	50	0
NM_138426	GLCCI1	1	0	15	16	0
NM_000780	CYP7A1	1	0	26	27	0
NM_018325	C9orf72	1	0	14	15	0
NM_001993	F3	1	0	17	18	0
NM_054114	TAGAP	1	0	43	44	0
NM_006988		1	1	48	50	0
NM_021073		1	0	22	23	0
NM_005505	SCARB1	1	1	19	21	0
NM_015320		1	0	45	46	0
NM_000101	CYBA	1	1	15	17	0
NM_006257	PRKCQ	1	0	27	28	0
NM_198880		1	0	16	17	0
NM_001122848		1	1	23	25	0
NM_025164	SIK3	1	0	61	62	0
NM_000882	IL12A	1	0	9	10	0
NM_015330	SPECC1L	1	0	53	54	0
NM_000212	ITGB3	1	1	34	36	0
NM_001005291		1	0	70	71	0
NM_006290		1	0	34	35	0
NM_000145		1	1	22	24	0
NM_003626	PPFIA1	1	0	52	53	0
NM_000864	HTR1D	1	0	26	27	0
NM_002187	IL12B	1	0	21	22	0
NM_006108		1	0	48	49	0
NM_002332	LRP1	1	0	144	145	0
NM_001040446		1	0	23	24	0
NM_017774	CDKAL1	1	0	22	23	0
NM_020318		1	0	94	95	0
NM_001486	GCKR	1	0	48	49	0
NM_001859	SLC31A1	1	0	4	5	0
NM_000368		1	0	46	47	0
NM_025239	PDCD1LG2	1	0	22	23	0
NM_015069	ZNF423	1	0	62	63	0
NM_001178079		1	0	25	26	0
NM_003474		1	0	46	47	0
NM_001160133		1	0	21	22	0
NM_005923		1	0	36	37	0
NM_004277	SLC25A27	1	0	9	10	0
NM_003490		1	0	26	27	0
NM_014214		1	0	19	20	0
NM_001482	GATM	1	0	8	9	0
NM_001012271		1	0	7	8	0
NM_012481	IKZF3	1	0	19	20	0
NM_153228	ANKFN1	1	0	48	49	0
NM_001389	DSCAM	1	0	59	60	0
NM_000600	IL6	1	0	12	13	0
NM_001099667		1	1	0	2	0
NM_001553		1	0	8	9	0
NM_005688	ABCC5	0	0	40	40	0
NM_001752	CAT	0	0	24	24	0
NM_000104	CYP1B1	0	5	23	28	0
NM_000859		0	0	17	17	0
NM_000806		0	0	7	7	0
NM_000853	GSTT1	0	1	10	11	0
NM_001144966		0	0	18	18	0
NM_001437		0	0	40	40	0
NM_001432		0	0	7	7	0
NM_001165963		0	1	54	55	0
NM_000834		0	0	23	23	0
NM_005544	IRS1	0	1	85	86	0
NM_014979		0	2	27	29	0
NM_019076	UGT1A8	0	1	21	22	0
NM_001033	RRM1	0	0	12	12	0
NM_016308	CMPK1	0	2	6	8	0
NM_004313	ARRB2	0	0	9	9	0
NM_002128	HMGB1	0	0	4	4	0
NM_000639		0	0	11	11	0
NM_006180		0	0	23	23	0
NM_033303	ADRA1A	0	1	30	31	0
NM_003182	TAC1	0	0	4	4	0
NM_001785	CDA	0	1	11	12	0
NM_001135659	NRXN1	0	0	43	43	0
NM_016133	INSIG2	0	0	4	4	0
NM_001160259		0	0	9	9	0
NM_145869	ANXA11	0	1	42	43	0
NM_013233	STK39	0	0	11	11	0
NM_001145856		0	0	30	30	0
NM_000581	GPX1	0	1	11	12	0
NM_000386	BLMH	0	1	16	17	0
NM_006895		0	1	20	21	0
NM_004291	CARTPT	0	0	4	4	0
NM_021141	XRCC5	0	0	26	26	0
NM_000743		0	0	18	18	0
NM_013975	LIG3	0	0	45	45	0
NM_000400	ERCC2	0	2	45	47	0
NM_139276		0	0	9	9	0
NM_000791	DHFR	0	0	2	2	0
NM_001077482		0	0	20	20	0
NM_022002		0	1	33	34	0
NM_003617	RGS5	0	0	5	5	0
NM_004507	HUS1	0	0	14	14	0
NM_001160170		0	3	13	16	0
NM_000941	POR	0	1	60	61	0
NM_002563	P2RY1	0	0	9	9	0
NM_153498		0	0	8	8	0
NM_015635		0	0	40	40	0
NM_139241	FGD4	0	0	21	21	0
NM_006252	PRKAA2	0	0	19	19	0
NM_032199	ARID5B	0	0	48	48	0
NM_015869		0	1	11	12	0
NM_004604	STX4	0	0	8	8	0
NM_000486	AQP2	0	0	9	9	0
NM_007191		0	0	19	19	0
NM_173353	TPH2	0	0	18	18	0
NM_033637	BTRC	0	0	13	13	0
NM_001130145		0	0	16	16	0
NM_018202	MACO1	0	0	9	9	0
NM_001103161	SH2D5	0	0	21	21	0
NM_001102445		0	0	19	19	0
NM_012250	RRAS2	0	0	4	4	0
NM_001143808		0	1	3	4	0
NM_001145146		0	0	19	19	0
NM_005691	ABCC9	0	0	34	34	0
NM_000029	AGT	0	2	33	35	0
NM_005400		0	0	19	19	0
NM_003400	XPO1	0	0	8	8	0
NM_001185090		0	0	4	4	0
NM_002957	RXRA	0	0	23	23	0
NM_003015	SFRP5	0	0	27	27	0
NM_000367		0	3	13	16	0
NM_020682	AS3MT	0	1	21	22	0
NM_000792		0	0	12	12	0
NM_000039	APOA1	0	0	12	12	0
NM_134424	RAD52	0	0	27	27	0
NM_144585	SLC22A12	0	0	32	32	0
NM_000778	CYP4A11	0	1	45	46	0
NM_001495	GFRA2	0	1	25	26	0
NM_001775	CD38	0	0	17	17	0
NM_001014431		0	0	9	9	0
NM_001165931		0	1	11	12	0
NM_000567	CRP	0	0	11	11	0
NM_001614	ACTG1	0	0	13	13	0
NM_002615	SERPINF1	0	1	27	28	0
NM_017460		0	0	38	38	0
NM_000238	KCNH2	0	1	39	40	0
NM_000576	IL1B	0	0	11	11	0
NM_003878		0	3	16	19	0
NM_004790	SLC22A6	0	1	22	23	0
NM_000863	HTR1B	0	0	13	13	0
NM_003167	SULT2A1	0	2	10	12	0
NM_005420	SULT1E1	0	0	12	12	0
NM_002546		0	1	21	22	0
NM_004106	FCER1G	0	0	6	6	0
NM_202001		0	0	12	12	0
NM_002028	FNTB	0	0	8	8	0
NM_000761	CYP1A2	0	2	39	41	0
NM_002738		0	0	12	12	0
NM_002880	RAF1	0	0	18	18	0
NM_000794	DRD1	0	0	14	14	0
NM_018431		0	0	14	14	0
NM_014141		0	0	72	72	0
NM_001030287		0	0	11	11	0
NM_003250		0	0	5	5	0
NM_004213		0	4	48	52	0
NM_016284	CNOT1	0	0	32	32	0
NM_033668		0	0	11	11	0
NM_003264		0	0	45	45	0
NM_005723	TSPAN5	0	0	3	3	0
NM_016945	TAS2R16	0	2	18	20	0
NM_000963	PTGS2	0	2	11	13	0
NM_001779	CD58	0	0	14	14	0
NM_002600	PDE4B	0	0	18	18	0
NM_000849	GSTM3	0	1	11	12	0
NM_000530	MPZ	0	0	11	11	0
NM_006135	CAPZA1	0	0	14	14	0
NM_005239		0	0	21	21	0
NM_004958	MTOR	0	0	50	50	0
NM_000884		0	0	8	8	0
NM_007313	ABL1	0	0	43	43	0
NM_005693		0	0	15	15	0
NM_006258		0	0	12	12	0
NM_000667	ADH1A	0	0	18	18	0
NM_025237	SOST	0	0	10	10	0
NM_001668		0	0	24	24	0
NM_012235	SCAP	0	1	56	57	0
NM_001012732		0	0	4	4	0
NM_000482	APOA4	0	1	42	43	0
NM_005516	HLA-E	0	1	16	17	0
NM_000788		0	0	11	11	0
NM_001172501		0	0	26	26	0
NM_006246	PPP2R5E	0	0	5	5	0
NM_145012		0	0	11	11	0
NM_001682	ATP2B1	0	0	17	17	0
NM_030775		0	0	17	17	0
NM_002019	FLT1	0	0	54	54	0
NM_001007023		0	1	10	11	0
NM_021724		0	0	28	28	0
NM_002188	IL13	0	1	9	10	0
NM_002908	REL	0	0	22	22	0
NM_002872		0	0	4	4	0
NM_000840		0	0	20	20	0
NM_001172813		0	2	16	18	0
NM_000446	PON1	0	3	20	23	0
NM_203463	CERS6	0	0	13	13	0
NM_002054	GCG	0	0	7	7	0
NM_000956		0	0	7	7	0
NM_152221		0	0	7	7	0
NM_004117		0	0	18	18	0
NM_004383	CSK	0	0	8	8	0
NM_014351	SULT4A1	0	0	6	6	0
NM_006588	SULT1C4	0	1	19	20	0
NM_003058	SLC22A2	0	1	36	37	0
NM_006548	IGF2BP2	0	0	15	15	0
NM_000796		0	1	19	20	0
NM_001089	ABCA3	0	0	112	112	0
NM_020980	AQP9	0	1	17	18	0
NM_013272	SLCO3A1	0	1	15	16	0
NM_173554	CABCOCO1	0	0	12	12	0
NM_002350	LYN	0	0	10	10	0
NM_001025159		0	0	16	16	0
NM_002393	MDM4	0	0	18	18	0
NM_000799	EPO	0	0	12	12	0
NM_022073		0	0	3	3	0
NM_024426		0	0	15	15	0
NM_000689		0	0	23	23	0
NM_014932	NLGN1	0	0	21	21	0
NM_000812		0	0	9	9	0
NM_005130	FGFBP1	0	0	15	15	0
NM_022831	AIDA	0	0	6	6	0
NM_001003793		0	0	15	15	0
NM_207359	GADL1	0	0	43	43	0
NM_001166060		0	0	20	20	0
NM_176825	SULT1C2	0	2	21	23	0
NM_006567	FARS2	0	0	23	23	0
NM_001193311		0	0	25	25	0
NM_013351	TBX21	0	1	18	19	0
NM_001110792		0	0	19	19	0
NM_000314	PTEN	0	0	3	3	0
NM_001122679	TENM2	0	0	110	110	0
NM_000134	FABP2	0	1	5	6	0
NM_000602	SERPINE1	0	1	27	28	0
NM_004179	TPH1	0	0	18	18	0
NM_000410		0	2	16	18	0
NM_000506		0	1	20	21	0
NM_000594		0	0	11	11	0
NM_000572	IL10	0	0	7	7	0
NM_000457		0	0	19	19	0
NM_000380	XPA	0	0	17	17	0
NM_001122741		0	0	20	20	0
NM_000237		0	0	27	27	0
NM_001013837		0	1	41	42	0
NM_003743		0	0	38	38	0
NM_198056	SCN5A	0	4	91	95	0
NM_001006629		0	0	17	17	0
NM_004915		0	0	21	21	0
NM_004075	CRY1	0	0	14	14	0
NM_002698		0	0	11	11	0
NM_138448		0	0	6	6	0
NM_006238	PPARD	0	0	9	9	0
NM_198503	KCNT2	0	0	28	28	0
NM_001080545	PPP1R1C	0	0	4	4	0
NM_001114183		0	0	14	14	0
NM_032526	NT5C1A	0	0	27	27	0
NM_000875	IGF1R	0	0	57	57	0
NM_007289		0	0	40	40	0
NM_033223		0	0	13	13	0
NM_001131055		0	0	6	6	0
NM_000741	CHRM4	0	0	14	14	0
NM_000586		0	0	4	4	0
NM_001186		0	0	34	34	0
NM_002240	KCNJ6	0	0	4	4	0
NM_001039584		0	0	7	7	0
NM_021977	SLC22A3	0	0	23	23	0
NM_198903		0	0	11	11	0
NM_000698		0	0	34	34	0
NM_001257	CDH13	0	0	45	45	0
NM_000740	CHRM3	0	0	20	20	0
NM_000052	ATP7A	0	0	5	5	0
NM_000883	IMPDH1	0	0	23	23	0
NM_001048230		0	0	12	12	0
NM_199418		0	1	38	39	0
NM_000966	RARG	0	1	11	12	0
NM_021911		0	0	4	4	0
NM_001557	CXCR2	0	0	20	20	0
NM_198407		0	0	18	18	0
NM_005329		0	0	13	13	0
NM_012242	DKK1	0	0	10	10	0
NM_001443	FABP1	0	1	5	6	0
NM_001080954		0	0	14	14	0
NM_201649	SLC6A9	0	0	27	27	0
NM_018242	SLC47A1	0	0	31	31	0
NM_000075	CDK4	0	0	8	8	0
NM_177952		0	0	8	8	0
NM_002190	IL17A	0	0	6	6	0
NM_031446	C18orf21	0	1	10	11	0
NM_006078		0	0	9	9	0
NM_001145848		0	0	54	54	0
NM_001218	CA12	0	0	20	20	0
NM_005214	CTLA4	0	1	5	6	0
NM_000071	CBS	0	0	35	35	0
NM_000208		0	0	43	43	0
NM_022829		0	0	23	23	0
NM_025185		0	0	66	66	0
NM_014470	RND1	0	0	9	9	0
NM_006438		0	0	17	17	0
NM_206907		0	0	12	12	0
NM_021956		0	0	30	30	0
NM_020367		0	0	7	7	0
NM_001044	SLC6A3	0	0	19	19	0
NM_006467	POLR3G	0	0	9	9	0
NM_000782		0	0	40	40	0
NM_000895	LTA4H	0	0	15	15	0
NM_138473		0	0	28	28	0
NM_004346	CASP3	0	0	12	12	0
NM_006999	TENT4A	0	0	17	17	0
NM_004746		0	0	27	27	0
NM_002989	CCL21	0	0	5	5	0
NM_024761	MOB3B	0	0	5	5	0
NM_002982	CCL2	0	0	2	2	0
NM_012153	EHF	0	0	10	10	0
NM_139280	ORMDL3	0	0	2	2	0
NM_000682		0	0	31	31	0
NM_020963	MOV10	0	0	32	32	0
NM_001548	IFIT1	0	0	31	31	0
NM_016291	IP6K2	0	0	10	10	0
NM_004559	YBX1	0	0	10	10	0
NM_001078177		0	0	17	17	0
NM_002093		0	0	12	12	0
NM_001626	AKT2	0	0	11	11	0
NM_002923	RGS2	0	0	16	16	0
NM_030622		0	1	33	34	0
NM_003081		0	0	4	4	0
NM_003054	SLC18A2	0	0	22	22	0
NM_181523		0	1	16	17	0
NM_002037		0	0	4	4	0
NM_006516	SLC2A1	0	0	9	9	0
NM_016192	TMEFF2	0	0	8	8	0
NM_000122	ERCC3	0	0	31	31	0
NM_001002010		0	0	13	13	0
NM_004731	SLC16A7	0	1	32	33	0
NM_003265		0	1	30	31	0
NM_007232	HRH3	0	0	15	15	0
NM_004171	SLC1A2	0	0	17	17	0
NM_001315	MAPK14	0	0	4	4	0
NM_000165	GJA1	0	0	13	13	0
NM_018558	GABRQ	0	1	5	6	0
NM_032174	TOMM40L	0	0	10	10	0
NM_001002295	GATA3	0	0	9	9	0
NM_005803		0	0	12	12	0
NM_021947	SRR	0	0	8	8	0
NM_001098210	CTNNB1	0	0	8	8	0
NM_019625		0	0	36	36	0
NM_153320		0	0	22	22	0
NM_173841	IL1RN	0	0	14	14	0
NM_000089	COL1A2	0	1	58	59	0
NM_005164	ABCD2	0	0	24	24	0
NM_014191	SCN8A	0	0	30	30	0
NM_024007	EBF1	0	0	13	13	0
NM_005429	VEGFC	0	0	22	22	0
NM_030948		0	0	11	11	0
NM_000251		0	0	43	43	0
NM_002360	MAFK	0	0	3	3	0
NM_001109903		0	0	11	11	0
NM_020180	CELF4	0	0	13	13	0
NM_005525	HSD11B1	0	0	4	4	0
NM_002689	POLA2	0	1	26	27	0
NM_001024465		0	1	4	5	0
NM_052874		0	0	4	4	0
NM_017589	BTG4	0	0	12	12	0
NM_005904	SMAD7	0	0	6	6	0
NM_002012	FHIT	0	0	17	17	0
NM_003135	SRP19	0	0	6	6	0
NM_003955		0	0	7	7	0
NM_020372	SLC22A17	0	0	14	14	0
NM_000025	ADRB3	0	1	30	31	0
NM_015285		0	0	53	53	0
NM_004849	ATG5	0	0	4	4	0
NM_000525	KCNJ11	0	2	16	18	0
NM_001955	EDN1	0	1	15	16	0
NM_000961		0	0	41	41	0
NM_002789	PSMA4	0	0	4	4	0
NM_001082967		0	0	5	5	0
NM_003355	UCP2	0	1	28	29	0
NM_007166	PICALM	0	0	23	23	0
NM_012199		0	0	7	7	0
NM_005461		0	0	9	9	0
NM_003286		0	0	10	10	0
NM_024514	CYP2R1	0	0	20	20	0
NM_001184879		0	0	20	20	0
NM_018723		0	0	21	21	0
NM_001105244		0	0	44	44	0
NM_001114600		0	0	5	5	0
NM_000014	A2M	0	0	20	20	0
NM_001166005		0	0	45	45	0
NM_000690	ALDH2	0	1	27	28	0
NM_032989	BAD	0	0	10	10	0
NM_012419		0	0	3	3	0
NM_006164	NFE2L2	0	0	19	19	0
NM_134442	CREB1	0	0	5	5	0
NM_173515	CNKSR3	0	0	28	28	0
NM_016019	LUC7L2	0	0	12	12	0
NM_001104631		0	0	12	12	0
NM_012244		0	0	22	22	0
NM_025152	NUBPL	0	0	16	16	0
NM_138621		0	0	6	6	0
NM_018099	FAR2	0	0	17	17	0
NM_004717	DGKI	0	0	35	35	0
NM_148923		0	0	9	9	0
NM_001461	FMO5	0	0	32	32	0
NM_003151	STAT4	0	0	16	16	0
NM_001172173		0	0	25	25	0
NM_001498		0	0	12	12	0
NM_001160210		0	0	26	26	0
NM_022479	GALNT17	0	0	18	18	0
NM_020547	AMHR2	0	0	23	23	0
NM_001719	BMP7	0	0	17	17	0
NM_052867	NALCN	0	0	44	44	0
NM_001013619	HYKK	0	0	10	10	0
NM_134260		0	0	17	17	0
NM_003869	CES2	0	0	37	37	0
NM_012110		0	0	1	1	0
NM_018052	VAC14	0	0	24	24	0
NM_012214	MGAT4A	0	0	19	19	0
NM_000775	CYP2J2	0	0	35	35	0
NM_001128176		0	0	17	17	0
NM_001001325	SPINK14	0	0	3	3	0
NM_000063		0	0	41	41	0
NM_053056	CCND1	0	0	9	9	0
NM_013262	MYLIP	0	1	18	19	0
NM_001162501		0	0	62	62	0
NM_002164	IDO1	0	0	18	18	0
NM_001082534		0	0	12	12	0
NM_005805	PSMD14	0	0	3	3	0
NM_001253		0	0	15	15	0
NM_006886		0	0	3	3	0
NM_001786	CDK1	0	0	3	3	0
NM_000808	GABRA3	0	0	1	1	0
NM_018339	RFK	0	0	5	5	0
NM_033360	KRAS	0	0	3	3	0
NM_000584	CXCL8	0	0	5	5	0
NM_007029	STMN2	0	0	1	1	0
NM_138957		0	0	3	3	0
NM_016562	TLR7	0	0	1	1	0
NM_006139	CD28	0	0	10	10	0
NM_000619		0	0	3	3	0
NM_021804		0	0	3	3	0
NM_001190468		0	0	9	9	0
NM_004878	PTGES	0	0	4	4	0
NM_000040	APOC3	0	0	4	4	0
NM_000915	OXT	0	0	3	3	0
NM_001629	ALOX5AP	0	0	2	2	0
NM_182699	DDX53	0	1	3	4	0
NM_000315	PTH	0	0	3	3	0
NM_002674	PMCH	0	0	5	5	0
NM_001069	TUBB2A	0	0	2	2	0
