# Supplementary material for: Common Treatment, Common Variant: Evolutionary Prediction of Functional Pharmacogenomic Variants
Source: J Pers Med. 2021 Feb 16;11(2):131. doi: 10.3390/jpm11020131 (PMC7919641; doi:10.3390/jpm11020131)
Supplement: Supplementary file 1 [file jpm-11-00131-s001.zip › Sup_Tables/TableS2.csv]

rsid number	Gene ID	reference allele EP	non-reference allele EP	evolutionary rate	evolutionary time	cap	global minor allele frequency	uniprot_features.UP000005640_9606_chain.bed	uniprot_features.UP000005640_9606_domain.bed	uniprot_features.UP000005640_9606_proteome.bed	uniprot_features.UP000005640_9606_repeat.bed	uniprot_features.UP000005640_9606_helix.bed	uniprot_features.UP000005640_9606_topo_dom.bed	uniprot_features.UP000005640_9606_transmem.bed	uniprot_features.UP000005640_9606_region.bed	uniprot_features.UP000005640_9606_np_bind.bed	uniprot_features.UP000005640_9606_strand.bed	uniprot_features.UP000005640_9606_turn.bed	uniprot_features.UP000005640_9606_coiled.bed	uniprot_features.UP000005640_9606_mutagen.bed	uniprot_features.UP000005640_9606_disulfid.bed	uniprot_features.UP000005640_9606_metal.bed	uniprot_features.UP000005640_9606_ca_bind.bed	uniprot_features.UP000005640_9606_zn_fing.bed	uniprot_features.UP000005640_9606_dna_bind.bed	uniprot_features.UP000005640_9606_binding.bed	uniprot_features.UP000005640_9606_signal.bed	uniprot_features.UP000005640_9606_mod_res.bed	uniprot_features.UP000005640_9606_transit.bed	uniprot_features.UP000005640_9606_variants.bed	uniprot_features.UP000005640_9606_intramem.bed	uniprot_features.UP000005640_9606_propep.bed	uniprot_features.UP000005640_9606_carbohyd.bed	uniprot_features.UP000005640_9606_site.bed	uniprot_features.UP000005640_9606_peptide.bed	uniprot_features.UP000005640_9606_motif.bed	uniprot_features.UP000005640_9606_act_site.bed	PGx annotated	PGx predicted
553921855	NM_005688	0.92687	0.0026629	0	2252	0	0.0002079	0	0	1	0	0	0	0	0	0	0	0	0	0	0	0	0	0	0	0	0	0	0	0	0	0	0	0	0	0	0	0	X0
527484062	NM_005688	0.97825	0.0011314	745	2685	0	0.0002079	0	0	1	0	0	0	0	0	0	0	0	0	0	0	0	0	0	0	0	0	0	0	0	0	0	0	0	0	0	0	0	X0
549246124	NM_005688	0.98592	0.00073883	0	2774	0	0.0002079	1	0	1	0	0	0	0	0	0	0	0	0	0	0	0	0	0	0	0	0	0	0	0	0	0	0	0	0	0	0	0	X0
28365015	NM_005688	0.85471	0.041046	800	2499	0	0.003742204	1	0	1	1	0	0	0	0	0	0	0	0	0	0	0	0	0	0	0	0	0	0	0	0	0	0	0	0	0	0	0	X0
564676660	NM_005688	0.99312	0.00036223	0	2715	0	0.0002079	1	0	1	1	0	0	0	0	0	0	0	0	0	0	0	0	0	0	0	0	0	0	0	0	0	0	0	0	0	0	0	X0
371576947	NM_005688	0.83764	0.033258	766	2612	0	0.0004158	1	0	1	1	0	0	0	0	0	0	0	0	0	0	0	0	0	0	0	0	0	0	0	0	0	0	0	0	0	0	0	X0
530724611	NM_005688	0.98582	0.00084941	0	2576	0	0.0002079	0	0	1	0	0	0	0	0	0	0	0	0	0	0	0	0	0	0	0	0	0	0	0	0	0	0	0	0	0	0	0	X0
200866761	NM_005688	0.97819	0.0011645	0	2418	0	0.001247401	0	0	0	0	0	0	0	0	0	0	0	0	0	0	0	0	0	0	0	0	0	0	0	0	0	0	0	0	0	0	0	X0
200097958	NM_001752	0.98932	0.00055496	0	2634	0	0.0004158	0	0	0	0	0	0	0	0	0	0	0	0	0	0	0	0	0	0	0	0	0	0	0	0	0	0	0	0	0	0	0	X0
201097281	NM_001752	0.71927	0.0071968	370	2703	0	0.0004158	0	0	0	0	0	0	0	0	0	0	0	0	0	0	0	0	0	0	0	0	0	0	0	0	0	0	0	0	0	0	0	X0
147148220	NM_001752	0.79364	0.061972	370	2703	0	0.0004158	0	0	0	0	0	0	0	0	0	0	0	0	0	0	0	0	0	0	0	0	0	0	0	0	0	0	0	0	0	0	0	X0
78209054	NM_001752	0.93021	0.0036462	370	2703	0	0.001247401	0	0	0	0	0	0	0	0	0	0	0	0	0	0	0	0	0	0	0	0	0	0	0	0	0	0	0	0	0	0	0	X0
144800919	NM_001752	0.79283	0.0060449	0	2619	0	0.001455301	1	1	1	0	0	0	0	0	0	0	0	0	0	0	0	0	0	0	0	0	0	0	0	0	0	0	0	0	0	0	0	X0
142700783	NM_001752	0.50334	0.0089952	1145	2619	0	0.0002079	1	1	1	0	0	0	0	0	0	0	0	0	0	0	0	0	0	0	0	0	0	0	0	0	0	0	0	0	0	0	0	X0
201942709	NM_004827	0.97681	0.0012235	2535	2367	0	0.0002079	1	0	1	0	0	0	0	0	0	0	0	0	0	0	0	0	0	0	0	0	0	0	0	0	0	0	0	0	0	0	0	X0
41282401	NM_004827	0.98229	0.00094599	0	2367	0	0.0002079	1	0	1	0	0	0	0	0	0	0	0	0	0	0	0	0	0	0	0	0	0	0	0	0	0	0	0	0	0	0	1	X0
200374406	NM_004827	0.98299	0.00090175	0	2576	0	0.0004158	1	0	1	0	0	0	0	0	0	0	0	0	0	0	0	0	0	0	0	0	0	0	0	0	0	0	0	0	0	0	0	X0
555327046	NM_004827	0.83268	0.0077211	388	2576	0	0.0002079	1	0	1	0	0	0	0	0	0	0	0	0	0	0	0	0	0	0	0	0	0	0	0	0	0	0	0	0	0	0	0	X0
548343569	NM_004827	0.96065	0.0020816	0	2551	0	0.0002079	1	0	1	0	0	0	0	0	0	0	0	0	0	0	0	0	0	0	0	0	0	0	0	0	0	0	0	0	0	0	0	X0
546434531	NM_004827	0.98258	0.00091572	0	2474	0	0.0002079	1	0	1	0	0	0	0	0	0	0	0	0	0	0	0	0	0	0	0	0	0	0	0	0	0	0	0	0	0	0	0	X0
149106245	NM_004827	0.98295	0.00090175	0	2559	0	0.0004158	1	0	1	0	0	0	0	0	0	0	0	0	0	0	0	0	0	0	0	0	0	0	0	0	0	0	0	0	0	0	0	X0
551022147	NM_004827	0.40097	0.011405	3140	2548	0	0.0002079	1	0	1	0	0	0	0	0	0	0	0	0	0	0	0	0	0	0	0	0	0	0	0	0	0	0	0	0	0	0	0	X0
148475733	NM_004827	0.98274	0.00091772	0	2403	0	0.0002079	1	0	1	0	0	0	0	0	0	0	0	0	0	0	0	0	0	0	0	0	0	0	0	0	0	0	0	0	0	0	0	X0
34264773	NM_004827	0.78618	0.009139	2653	2639	0	0.0004158	1	1	1	0	0	0	0	0	0	0	0	0	0	0	0	0	0	0	0	0	0	0	0	0	0	0	0	0	0	0	0	X0
569617981	NM_004827	0.98378	0.00086302	0	2708	0	0.0002079	1	1	1	0	0	0	0	0	0	0	0	0	0	0	0	0	0	0	0	0	0	0	0	0	0	0	0	0	0	0	0	X0
199806536	NM_004827	0.89643	0.002679	400	2498	0	0.0002079	1	1	1	0	0	0	0	0	0	0	0	0	0	0	0	0	0	0	0	0	0	0	0	0	0	0	0	0	0	0	0	X0
547742211	NM_004827	0.98364	0.00086302	0	2627	0	0.0002079	1	1	1	0	0	0	0	0	0	0	0	0	0	0	0	0	0	0	0	0	0	0	0	0	0	0	0	0	0	0	0	X0
142628079	NM_004827	0.8892	0.004521	0	2558	0	0.0002079	1	1	1	0	0	0	0	0	0	0	0	0	0	0	0	0	0	0	0	0	0	0	0	0	0	0	0	0	0	0	0	X0
138606116	NM_004827	0.51768	0.13679	3881	2577	0	0.001039501	1	0	1	0	0	0	0	0	0	0	0	0	0	0	0	0	0	0	0	0	0	0	0	0	0	0	0	0	0	0	0	X0
57865060	NM_000104	0.90441	0.0035494	469	2132	0	0.01039501	1	0	1	0	0	1	0	0	0	0	0	0	0	0	0	0	0	0	0	0	0	0	0	0	0	0	0	0	0	0	0	X0
368699207	NM_000104	0.79292	0.0057476	0	1978	0	0.0002079	1	0	1	0	0	1	0	0	0	0	0	0	0	0	0	0	0	0	0	0	0	0	0	0	0	0	0	0	0	0	0	X0
9282671	NM_000104	0.97156	0.0014955	0	2004	0	0.002286902	1	0	1	0	0	1	0	0	0	0	0	0	0	0	0	0	0	0	0	0	0	0	0	0	0	0	0	0	0	0	0	X0
10012	NM_000104	0.013941	0.55435	3493	2004	1	0.372972973	1	0	1	0	0	1	0	0	0	0	0	0	0	0	0	0	0	0	0	0	0	0	0	0	0	0	0	0	0	0	1	X1
138388190	NM_000104	0.89401	0.0044759	0	2708	0	0.0004158	1	0	1	0	0	1	0	0	0	0	0	0	0	0	0	0	0	0	0	0	0	0	0	0	0	0	0	0	0	0	0	X0
1056836	NM_000104	0.71358	0.010304	0	2708	1	0.382744283	1	0	1	0	0	1	0	0	0	0	0	0	0	0	0	0	0	0	0	0	0	0	0	0	0	0	0	0	0	0	1	X1
201181935	NM_000104	0.98355	0.00085699	1477	2708	0	0.0002079	1	0	1	0	0	1	0	0	0	0	0	0	0	0	0	0	0	0	0	0	0	0	0	0	0	0	0	0	0	0	0	X0
66583685	NM_000104	0.90269	0.0051552	2263	2210	0	0.0002079	1	0	1	0	0	1	0	0	0	0	0	0	0	0	0	0	0	0	0	0	0	0	0	0	0	0	0	0	0	0	0	X0
181691436	NM_000204	0.28647	0.030277	2834	2470	0	0.0002079	0	0	0	0	0	0	0	0	0	0	0	0	0	0	0	0	0	0	0	0	0	0	0	0	0	0	0	0	0	0	0	X0
570075976	NM_000204	0.76836	0.0097523	1374	2183	0	0.0002079	0	0	0	0	0	0	0	0	0	0	0	0	0	0	0	0	0	0	0	0	0	0	0	0	0	0	0	0	0	0	0	X0
182078921	NM_000204	0.89465	0.0049394	376	2660	0	0.0002079	0	0	0	0	0	0	0	0	0	0	0	0	0	0	0	0	0	0	0	0	0	0	0	0	0	0	0	0	0	0	0	X0
139447013	NM_000204	0.066059	0.8162	2256	2660	0	0.0002079	0	0	0	0	0	0	0	0	0	0	0	0	0	0	0	0	0	0	0	0	0	0	0	0	0	0	0	0	0	0	0	X0
201442703	NM_000204	0.52447	0.31279	2741	2554	0	0.0002079	0	0	0	0	0	0	0	0	0	0	0	0	0	0	0	0	0	0	0	0	0	0	0	0	0	0	0	0	0	0	0	X0
145769028	NM_000204	0.79141	0.0086038	1649	2426	0	0.001039501	0	0	0	0	0	0	0	0	0	0	0	0	0	0	0	0	0	0	0	0	0	0	0	0	0	0	0	0	0	0	0	X0
201419000	NM_000204	0.64455	0.014461	2026	2468	0	0.0002079	0	0	0	0	0	0	0	0	0	0	0	0	0	0	0	0	0	0	0	0	0	0	0	0	0	0	0	0	0	0	0	X0
200419722	NM_000204	0.96862	0.0016563	0	2468	0	0.000623701	0	0	0	0	0	0	0	0	0	0	0	0	0	0	0	0	0	0	0	0	0	0	0	0	0	0	0	0	0	0	0	X0
144082872	NM_000204	0.94921	0.0026786	0	2505	0	0.0002079	0	0	0	0	0	0	0	0	0	0	0	0	0	0	0	0	0	0	0	0	0	0	0	0	0	0	0	0	0	0	0	X0
139952851	NM_000204	0.28848	0.13626	2339	2565	0	0.0002079	0	0	0	0	0	0	0	0	0	0	0	0	0	0	0	0	0	0	0	0	0	0	0	0	0	0	0	0	0	0	0	X0
114615951	NM_018356	0.80085	0.0080619	1206	2488	0	0.016216216	1	0	1	0	0	0	0	0	0	0	0	0	0	0	0	0	0	0	0	0	0	0	0	0	0	0	0	0	0	0	0	X1
565430930	NM_018356	0.91545	0.0033183	0	2614	0	0.0002079	1	0	1	0	0	0	0	0	0	0	0	0	0	0	0	0	0	0	0	0	0	0	0	0	0	0	0	0	0	0	0	X0
548379669	NM_018356	0.97115	0.0016344	745	2685	0	0.0002079	1	0	1	0	0	0	0	0	0	0	0	0	0	0	0	0	0	0	0	0	0	0	0	0	0	0	0	0	0	0	0	X0
560856003	NM_018356	0.65638	0.24943	2980	2685	0	0.0002079	1	0	1	0	0	0	0	1	0	0	0	0	0	0	0	0	0	0	0	0	0	0	0	0	0	0	0	0	0	0	0	X0
376281573	NM_018356	0.98154	0.00096312	0	2689	0	0.0002079	1	0	1	0	0	0	0	0	0	0	0	0	0	0	0	0	0	0	0	0	0	0	0	0	0	0	0	0	0	0	0	X0
200760829	NM_018356	0.97336	0.0012947	0	2689	0	0.0002079	1	0	1	0	0	0	0	0	0	0	0	0	0	0	0	0	0	0	0	0	0	0	0	0	0	0	0	0	0	0	0	X0
147146477	NM_018356	0.9657	0.0017937	0	2657	0	0.0002079	0	0	1	0	0	0	0	0	0	0	0	0	0	0	0	0	0	0	0	0	0	0	0	0	0	0	0	0	0	0	0	X0
527272348	NM_018356	0.84811	0.0042618	389	2570	0	0.0002079	1	0	1	0	0	0	0	0	0	0	0	0	0	0	0	0	0	0	0	0	0	0	0	0	0	0	0	0	0	0	0	X0
137893904	NM_018356	0.9749	0.0013088	0	2513	0	0.0002079	1	0	1	0	0	0	0	0	0	0	0	0	0	0	0	0	0	0	0	0	0	0	0	0	0	0	0	0	0	0	0	X0
41311751	NM_014211	0.89487	0.0026441	0	2489	0	0.0002079	0	0	1	0	0	0	0	0	0	0	0	0	0	0	0	0	0	0	0	0	0	0	0	0	0	0	0	0	0	0	0	X0
79997355	NM_014211	0.98688	0.00068625	0	2489	0	0.014760915	0	0	1	0	0	0	0	0	0	0	0	0	0	0	0	0	0	0	0	0	0	0	0	0	0	0	0	0	0	0	0	X0
578165631	NM_014211	0.98618	0.0007214	0	2328	0	0.0004158	0	0	1	0	0	0	0	0	0	0	0	0	0	0	0	0	0	0	0	0	0	0	0	0	0	0	0	0	0	0	0	X0
149140731	NM_014211	0.91737	0.0043381	0	2481	0	0.0002079	0	0	0	0	0	0	0	0	0	0	0	0	0	0	0	0	0	0	0	0	0	0	0	0	0	0	0	0	0	0	0	X0
186086072	NM_014211	0.93426	0.0023286	0	2621	0	0.0002079	0	0	0	0	0	0	0	0	0	0	0	0	0	0	0	0	0	0	0	0	0	0	0	0	0	0	0	0	0	0	0	X0
146765294	NM_014211	0.92724	0.0018271	0	2479	0	0.0002079	0	0	0	0	0	0	0	0	0	0	0	0	0	0	0	0	0	0	0	0	0	0	0	0	0	0	0	0	0	0	0	X0
563428567	NM_014211	0.92283	0.0020061	0	2584	0	0.0002079	0	0	1	0	0	0	0	0	0	0	0	0	0	0	0	0	0	0	0	0	0	0	0	0	0	0	0	0	0	0	0	X0
61733087	NM_014211	0.89542	0.0031362	0	2584	0	0.003326403	0	0	1	0	0	0	0	0	0	0	0	0	0	0	0	0	0	0	0	0	0	0	0	0	0	0	0	0	0	0	0	X0
148488196	NM_014211	0.38365	0.0059723	774	2584	0	0.002079002	0	0	1	0	0	0	0	0	0	0	0	0	0	0	0	0	0	0	0	0	0	0	0	0	0	0	0	0	0	0	0	X0
544999212	NM_000859	0.85487	0.0012228	0	2642	0	0.0002079	0	0	1	0	0	0	0	0	0	0	0	0	0	0	0	0	0	0	0	0	0	0	0	0	0	0	0	0	0	0	0	X0
140490718	NM_000859	0.95674	0.0016655	0	2636	0	0.0002079	0	0	1	0	0	0	0	0	0	0	0	0	0	0	0	0	0	0	0	0	0	0	0	0	0	0	0	0	0	0	0	X0
5908	NM_000859	0.44333	0.031461	2230	2690	0	0.004989605	0	0	1	0	0	0	0	0	0	0	0	0	0	0	0	0	0	0	0	0	0	0	0	0	0	0	0	0	0	0	0	X0
550382974	NM_000103	0.89895	0.0052872	0	2651	0	0.0002079	1	0	1	0	0	0	0	0	0	0	0	0	0	0	0	0	0	0	0	0	0	0	0	0	0	0	0	0	0	0	0	X0
200141896	NM_000103	0.89959	0.0032235	0	2651	0	0.0002079	1	0	1	0	0	0	0	0	0	0	0	0	0	0	0	0	0	0	0	0	0	0	0	0	0	0	0	0	0	0	0	X0
200111039	NM_000103	0.94149	0.0030945	444	2252	0	0.0002079	1	0	1	0	0	0	0	0	0	0	0	0	0	0	0	0	0	0	0	0	0	0	0	0	0	0	0	0	0	0	0	X0
201842322	NM_000103	0.84096	0.007717	0	2655	0	0.000623701	1	0	1	0	0	0	0	0	0	0	0	0	0	0	0	0	0	0	0	0	0	0	0	0	0	0	0	0	0	0	0	X0
2236722	NM_000103	0.95227	0.0024983	0	2516	0	0.006652807	1	0	1	0	0	0	0	0	0	0	0	0	0	0	0	0	0	0	0	0	0	0	0	0	0	0	0	0	0	0	1	X0
182297172	NM_000336	0.90794	0.0033886	0	2241	0	0.0002079	0	0	0	0	0	0	0	0	0	0	0	0	0	0	0	0	0	0	0	0	0	0	0	0	0	0	0	0	0	0	0	X0
150466803	NM_000336	0.95395	0.0024232	0	2200	0	0.0004158	1	0	1	0	0	1	0	0	0	0	0	0	0	0	0	0	0	0	0	0	0	0	0	0	0	0	0	0	0	0	0	X0
140609339	NM_000336	0.78952	0.0071209	0	2266	0	0.0002079	1	0	1	0	0	0	0	0	0	0	0	0	0	0	0	0	0	0	0	0	0	0	0	0	0	0	0	0	0	0	0	X0
536187488	NM_000336	0.96629	0.0017552	0	2177	0	0.0002079	1	0	1	0	0	0	0	0	0	0	0	0	0	0	0	0	0	0	0	0	0	0	0	0	0	0	0	0	0	0	0	X0
530215741	NM_000336	0.88624	0.0043771	0	2388	0	0.0002079	1	0	1	0	0	0	0	0	0	0	0	0	0	0	0	0	0	0	0	0	0	0	0	0	0	0	0	0	0	0	0	X0
201330438	NM_000336	0.66877	0.013988	3780	2116	0	0.0002079	0	0	1	0	0	0	0	0	0	0	0	0	0	0	0	0	0	0	0	0	0	0	0	0	0	0	0	0	0	0	0	X0
200966246	NM_000336	0.42195	0.17209	3338	2097	0	0.0002079	0	0	0	0	0	0	0	0	0	0	0	0	0	0	0	0	0	0	0	0	0	0	0	0	0	0	0	0	0	0	0	X0
61729789	NM_000336	0.46671	0.0095774	3815	2097	0	0.001455301	0	0	0	0	0	0	0	0	0	0	0	0	0	0	0	0	0	0	0	0	0	0	0	0	0	0	0	0	0	0	0	X0
138919899	NM_001025366	0.49298	0.0023779	505	1980	0	0.001247401	0	0	0	0	0	0	0	0	0	0	0	0	0	0	0	0	0	0	0	0	0	0	0	0	0	0	0	0	0	0	0	X0
199971699	NM_001025366	0.91784	0.0040294	0	1585	0	0.001039501	0	0	0	0	0	0	0	0	0	0	0	0	0	0	0	0	0	0	0	0	0	0	0	0	0	0	0	0	0	0	0	X0
372731987	NM_001025366	0.93485	0.0034213	0	1585	0	0.000831601	0	0	0	0	0	0	0	0	0	0	0	0	0	0	0	0	0	0	0	0	0	0	0	0	0	0	0	0	0	0	0	X0
368064502	NM_001025366	0.89003	0.0054767	564	1774	0	0.000831601	0	0	0	0	0	0	0	0	0	0	0	0	0	0	0	0	0	0	0	0	0	0	0	0	0	0	0	0	0	0	0	X0
185218985	NM_001025366	0.93535	0.0034133	0	2410	0	0.000623701	0	0	0	0	0	0	0	0	0	0	0	0	0	0	0	0	0	0	0	0	0	0	0	0	0	0	0	0	0	0	0	X0
577040472	NM_001032295	0.85694	0.0062832	422	2370	0	0.0004158	0	0	0	0	0	0	0	0	0	0	0	0	0	0	0	0	0	0	0	0	0	0	0	0	0	0	0	0	0	0	0	X0
555248346	NM_001032295	0.35173	0.0077019	853	2344	0	0.0002079	0	0	0	0	0	0	0	0	0	0	0	0	0	0	0	0	0	0	0	0	0	0	0	0	0	0	0	0	0	0	0	X0
536418257	NM_001032295	0.90729	0.0048652	427	2344	0	0.000623701	0	0	0	0	0	0	0	0	0	0	0	0	0	0	0	0	0	0	0	0	0	0	0	0	0	0	0	0	0	0	0	X0
559223902	NM_001032295	0.88162	0.004016	0	1055	0	0.0002079	1	0	1	0	0	1	0	0	1	1	0	0	0	0	0	0	0	0	0	0	0	0	0	0	0	0	0	0	0	0	0	X0
11546660	NM_001032295	0.29685	0.01141	5083	2164	0	0.007484407	1	0	1	0	0	1	0	0	1	1	0	0	0	0	0	0	0	0	0	0	0	0	0	0	0	0	0	0	0	0	0	X0
533892755	NM_199460	0.99423	0.00028984	0	2214	0	0.0002079	0	1	1	0	0	0	1	0	0	0	0	0	0	0	0	0	0	0	0	0	0	0	0	0	0	0	0	0	0	0	0	X0
201756421	NM_199460	0.80975	0.0098595	910	2199	0	0.0002079	0	0	1	0	0	0	0	0	0	0	0	0	0	0	0	0	0	0	0	0	0	0	0	0	0	0	0	0	0	0	0	X0
538921079	NM_199460	0.8749	0.0051845	455	2199	0	0.0004158	0	0	1	0	0	0	0	0	0	0	0	0	0	0	0	0	0	0	0	0	0	0	0	0	0	0	0	0	0	0	0	X0
200941579	NM_199460	0.87122	0.0045603	0	2538	0	0.0002079	0	1	1	0	0	0	0	0	0	0	0	0	0	0	0	0	0	0	0	0	0	0	0	0	0	0	0	0	0	0	0	X0
201090446	NM_199460	0.89754	0.0048184	0	2052	0	0.0002079	1	0	1	1	1	0	0	1	0	0	0	0	0	0	0	0	0	0	0	0	0	0	0	0	0	0	0	0	0	0	0	X0
532551057	NM_199460	0.54111	0.0048174	1272	2359	0	0.0004158	1	1	1	0	0	0	0	0	0	0	1	0	0	0	0	0	0	0	0	0	0	0	0	0	0	0	0	0	0	0	0	X0
199776761	NM_199460	0.90054	0.0084424	1315	2281	0	0.000623701	1	1	1	0	0	0	0	0	0	1	0	0	0	0	0	0	0	0	0	0	0	0	0	0	0	0	0	0	0	0	0	X0
181502604	NM_199460	0.91313	0.0037161	0	2096	0	0.0004158	1	0	1	0	0	0	0	0	0	1	0	0	0	0	0	0	0	0	0	0	0	0	0	0	0	0	0	0	0	0	0	X0
542914369	NM_199460	0.76883	0.0045467	1075	1861	0	0.0002079	0	0	1	0	0	0	0	0	0	0	0	0	0	0	0	0	0	0	0	0	0	0	0	0	0	0	0	0	0	0	0	X0
185788586	NM_199460	0.76235	0.11334	0	1861	0	0.008523909	0	0	1	0	0	0	0	0	0	0	0	0	0	0	0	0	0	0	0	0	0	0	0	0	0	0	0	0	0	0	0	X1
186015395	NM_199460	0.32764	0.0055664	3813	2098	0	0.0004158	0	0	0	0	0	0	0	0	0	0	0	0	0	0	0	0	0	0	0	0	0	0	0	0	0	0	0	0	0	0	0	X0
567152787	NM_199460	0.89862	0.0017749	463	2158	0	0.0002079	0	0	0	0	0	0	0	0	0	0	0	0	0	0	0	0	0	0	0	0	0	0	0	0	0	0	0	0	0	0	0	X0
192749597	NM_199460	0.83713	0.0036763	1338	2243	0	0.006652807	0	0	0	0	0	0	0	0	0	0	0	0	0	0	0	0	0	0	0	0	0	0	0	0	0	0	0	0	0	0	0	X0
200937586	NM_199460	0.98858	0.00058793	0	1978	0	0.0004158	0	0	0	0	0	0	0	0	0	0	0	0	0	0	0	0	0	0	0	0	0	0	0	0	0	0	0	0	0	0	0	X0
554737427	NM_199460	0.91135	0.065968	0	2058	0	0.0002079	0	0	0	0	0	0	0	0	0	0	0	0	0	0	0	0	0	0	0	0	0	0	0	0	0	0	0	0	0	0	0	X0
201492706	NM_199460	0.76858	0.0087972	486	2058	0	0.0004158	0	0	0	0	0	0	0	0	0	0	0	0	0	0	0	0	0	0	0	0	0	0	0	0	0	0	0	0	0	0	0	X0
533676935	NM_199460	0.81615	0.12299	3402	2058	0	0.0004158	0	0	0	0	0	0	0	0	0	0	0	0	0	0	0	0	0	0	0	0	0	0	0	0	0	0	0	0	0	0	0	X0
201980843	NM_199460	0.98966	0.00053122	0	1980	0	0.0002079	0	0	0	0	0	0	0	0	0	0	0	0	0	0	0	0	0	0	0	0	0	0	0	0	0	0	0	0	0	0	0	X0
531161884	NM_199460	0.98966	0.00053122	0	1980	0	0.001039501	0	0	0	0	0	0	0	0	0	0	0	0	0	0	0	0	0	0	0	0	0	0	0	0	0	0	0	0	0	0	0	X0
145549773	NM_199460	0.99464	0.00027193	0	2128	0	0.0004158	0	0	0	0	0	0	0	0	0	0	0	0	0	0	0	0	0	0	0	0	0	0	0	0	0	0	0	0	0	0	0	X0
543555345	NM_199460	0.94962	0.0018362	0	2128	0	0.0002079	0	0	0	0	0	0	0	0	0	0	0	0	0	0	0	0	0	0	0	0	0	0	0	0	0	0	0	0	0	0	0	X0
545511851	NM_199460	0.9864	0.00072429	0	2600	0	0.0002079	0	0	1	0	0	0	0	0	0	0	0	0	0	0	0	0	0	0	0	0	0	0	0	0	0	0	0	0	0	0	0	X0
201392574	NM_199460	0.46485	0.51383	900	2223	0	0.0004158	0	1	1	0	0	0	0	0	0	0	0	0	0	0	0	0	0	0	0	0	0	0	0	0	0	0	0	0	0	0	0	X0
143815396	NM_000806	0.83347	0.0012503	1168	2568	0	0.0002079	0	0	0	0	0	0	0	0	0	0	0	0	0	0	0	0	0	0	0	0	0	0	0	0	0	0	0	0	0	0	0	X0
199689997	NM_000806	0.99014	0.000515	0	2630	0	0.0002079	1	1	1	0	0	1	0	0	0	0	0	0	0	0	0	0	0	0	0	0	0	0	0	0	0	0	0	0	0	0	0	X0
80337021	NM_000806	0.94172	0.0012381	0	2448	0	0.0004158	1	1	1	0	0	1	0	0	0	0	0	0	0	0	0	0	0	0	0	0	0	0	0	0	0	0	0	0	0	0	0	X0
185499198	NM_000853	0.45191	0.0049526	0	1857	0	0.0004158	0	1	1	0	0	0	0	0	0	0	0	0	0	0	0	0	0	0	0	0	0	0	0	0	0	0	0	0	0	0	0	X0
587699030	NM_000853	0.91783	0.0033301	0	2281	0	0.0004158	0	1	1	0	0	0	0	0	0	0	0	0	0	0	0	0	0	0	0	0	0	0	0	0	0	0	0	0	0	0	0	X0
201658659	NM_000853	0.97431	0.0013346	0	2132	0	0.0002079	0	1	1	0	0	0	0	0	0	0	0	0	0	0	0	0	0	0	0	0	0	0	0	0	0	0	0	0	0	0	0	X0
11550605	NM_000853	0.93869	0.0032974	469	2132	0	0.000623701	0	1	1	0	0	0	0	0	0	0	0	0	0	0	0	0	0	0	0	0	0	0	0	0	0	0	0	0	0	0	0	X0
141759372	NM_000853	0.97003	0.0015707	0	2308	0	0.002286902	0	1	1	0	0	0	0	0	0	0	0	0	0	0	0	0	0	0	0	0	0	0	0	0	0	0	0	0	0	0	0	X0
199521920	NM_000853	0.79538	0.0050481	869	2301	0	0.0004158	0	1	1	0	0	0	0	0	0	0	0	0	0	0	0	0	0	0	0	0	0	0	0	0	0	0	0	0	0	0	0	X0
527255863	NM_001144966	0.9694	0.0016117	0	2623	0	0.0002079	0	0	0	0	0	0	0	0	0	0	0	0	0	0	0	0	0	0	0	0	0	0	0	0	0	0	0	0	0	0	0	X0
549070916	NM_001144966	0.86106	0.0023035	768	2603	0	0.0004158	0	0	0	0	0	0	0	0	0	0	0	0	0	0	0	0	0	0	0	0	0	0	0	0	0	0	0	0	0	0	0	X0
543275250	NM_001144966	0.92019	0.0028291	0	2765	0	0.0002079	0	0	0	0	0	0	0	0	0	0	0	0	0	0	0	0	0	0	0	0	0	0	0	0	0	0	0	0	0	0	0	X0
532202382	NM_001144966	0.9838	0.00085073	0	2569	0	0.0004158	0	0	0	0	0	0	0	0	0	0	0	0	0	0	0	0	0	0	0	0	0	0	0	0	0	0	0	0	0	0	0	X0
185533207	NM_001144966	0.96804	0.0016978	0	2569	0	0.0002079	0	0	0	0	0	0	0	0	0	0	0	0	0	0	0	0	0	0	0	0	0	0	0	0	0	0	0	0	0	0	0	X0
565332359	NM_001144966	0.99526	0.00025434	0	2606	0	0.0004158	0	0	0	0	0	0	0	0	0	0	0	0	0	0	0	0	0	0	0	0	0	0	0	0	0	0	0	0	0	0	0	X0
114839964	NM_002052	0.39408	0.003067	449	2227	0	0.0002079	0	0	0	0	0	0	0	0	0	0	0	0	0	0	0	0	0	0	0	0	0	0	0	0	0	0	0	0	0	0	0	X0
55633527	NM_002052	0.64242	0.020641	401	2491	0	0.001247401	0	0	0	0	0	0	0	0	0	0	0	0	0	0	0	0	0	0	0	0	0	0	0	0	0	0	0	0	0	0	0	X0
115099192	NM_002052	0.91458	0.036473	401	2491	0	0.001247401	0	0	0	0	0	0	0	0	0	0	0	0	0	0	0	0	0	0	0	0	0	0	0	0	0	0	0	0	0	0	0	X0
181035766	NM_004957	0.80983	0.0070529	1868	2141	0	0.0002079	0	0	0	0	0	0	0	0	0	0	0	0	0	0	0	0	0	0	0	0	0	0	0	0	0	0	0	0	0	0	0	X0
555325644	NM_004957	0.87023	0.039992	0	2141	0	0.0002079	0	0	0	0	0	0	0	0	0	0	0	0	0	0	0	0	0	0	0	0	0	0	0	0	0	0	0	0	0	0	0	X0
539980676	NM_004957	0.50511	0.0090788	878	2278	0	0.0002079	0	0	0	0	0	0	0	0	0	0	0	0	0	0	0	0	0	0	0	0	0	0	0	0	0	0	0	0	0	0	0	X0
377363236	NM_004957	0.97208	0.0014589	0	2433	0	0.0004158	0	0	0	0	0	0	0	0	0	0	0	0	0	0	0	0	0	0	0	0	0	0	0	0	0	0	0	0	0	0	0	X0
41306702	NM_004957	0.96993	0.0015943	446	2242	0	0.001455301	0	0	0	0	0	0	0	0	0	0	0	0	0	0	0	0	0	0	0	0	0	0	0	0	0	0	0	0	0	0	0	X0
529578177	NM_004957	0.77971	0.0070874	892	2242	0	0.0002079	0	0	0	0	0	0	0	0	0	0	0	0	0	0	0	0	0	0	0	0	0	0	0	0	0	0	0	0	0	0	0	X0
201020144	NM_032122	0.91306	0.003267	0	2631	0	0.0002079	1	0	1	0	0	0	0	1	0	0	0	0	0	0	0	0	0	0	0	0	0	0	0	0	0	0	0	0	0	0	0	X0
200026751	NM_032122	0.89773	0.003156	1175	2552	0	0.0004158	1	0	1	0	0	0	0	1	0	0	0	0	0	0	0	0	0	0	0	0	0	0	0	0	0	0	0	0	0	0	0	X0
556719970	NM_032122	0.36893	0.0092376	3801	2631	0	0.0002079	1	0	1	0	0	0	0	1	0	0	0	0	0	0	0	0	0	0	0	0	0	0	0	0	0	0	0	0	0	0	0	X0
185009228	NM_032122	0.0036135	0.0036066	380	2631	1	0.0002079	1	0	1	0	0	0	0	1	0	0	0	0	0	0	0	0	0	0	0	0	0	0	0	0	0	0	0	0	0	0	0	X0
73369534	NM_032122	0.89612	0.004765	1200	2501	0	0.027027027	1	0	1	0	0	0	0	1	0	0	0	0	0	0	0	0	0	0	0	0	0	0	0	0	0	0	0	0	0	0	0	X1
201398047	NM_032122	0.98061	0.0010224	0	2604	0	0.0002079	1	0	1	0	0	0	0	1	0	0	0	0	0	0	0	0	0	0	0	0	0	0	0	0	0	0	0	0	0	0	0	X0
556813776	NM_032122	0.86747	0.0057429	0	2531	0	0.0002079	1	0	1	0	0	0	0	1	0	0	0	1	0	0	0	0	0	0	0	0	0	0	0	0	0	0	0	0	0	0	0	X0
534512945	NM_032122	0.44916	0.031693	2681	1865	0	0.0002079	1	0	1	0	0	0	0	1	0	0	0	0	0	0	0	0	0	0	0	0	0	0	0	0	0	0	0	0	0	0	0	X0
575954363	NM_020822	0.97787	0.0013324	0	2052	0	0.0002079	0	0	0	0	0	0	0	0	0	0	0	0	0	0	0	0	0	0	0	0	0	0	0	0	0	0	0	0	0	0	0	X0
147551342	NM_020822	0.75027	0.0052194	0	1452	0	0.0002079	0	0	0	0	0	0	0	0	0	0	0	0	0	0	0	0	0	0	0	0	0	0	0	0	0	0	0	0	0	0	0	X0
568818508	NM_020822	0.98717	0.00066443	0	2091	0	0.0002079	0	0	0	0	0	0	0	0	0	0	0	0	0	0	0	0	0	0	0	0	0	0	0	0	0	0	0	0	0	0	0	X0
370085077	NM_020822	0.99338	0.00033204	480	2084	0	0.0002079	0	0	0	0	0	0	0	0	0	0	0	0	0	0	0	0	0	0	0	0	0	0	0	0	0	0	0	0	0	0	0	X0
199779214	NM_020822	0.065593	0.75511	4138	1933	0	0.0002079	0	0	0	0	0	0	0	0	0	0	0	0	0	0	0	0	0	0	0	0	0	0	0	0	0	0	0	0	0	0	0	X0
200250181	NM_020822	0.84001	0.0045479	1852	2160	0	0.0002079	0	0	0	0	0	0	0	0	0	0	0	0	0	0	0	0	0	0	0	0	0	0	0	0	0	0	0	0	0	0	0	X0
553389226	NM_020822	0.57962	0.31911	2778	2160	0	0.0002079	0	0	0	0	0	0	0	0	0	0	0	0	0	0	0	0	0	0	0	0	0	0	0	0	0	0	0	0	0	0	0	X0
537379253	NM_020822	0.87689	0.062589	711	1407	0	0.0002079	0	0	0	0	0	0	0	0	0	0	0	0	0	0	0	0	0	0	0	0	0	0	0	0	0	0	0	0	0	0	0	X0
61744696	NM_020822	0.86149	0.011729	576	1737	0	0.006029106	0	0	0	0	0	0	0	0	0	0	0	0	0	0	0	0	0	0	0	0	0	0	0	0	0	0	0	0	0	0	0	X0
568144711	NM_020822	0.98816	0.00062017	576	1737	0	0.0004158	0	0	0	0	0	0	0	0	0	0	0	0	0	0	0	0	0	0	0	0	0	0	0	0	0	0	0	0	0	0	0	X0
550447485	NM_020822	0.93731	0.0024549	0	1737	0	0.0004158	0	0	0	0	0	0	0	0	0	0	0	0	0	0	0	0	0	0	0	0	0	0	0	0	0	0	0	0	0	0	0	X0
377506738	NM_020822	0.39335	0.00561	0	1821	0	0.001455301	0	0	0	0	0	0	0	0	0	0	0	0	0	0	0	0	0	0	0	0	0	0	0	0	0	0	0	0	0	0	0	X0
571757257	NM_020822	0.97341	0.015859	608	1646	0	0.0002079	0	0	0	0	0	0	0	0	0	0	0	0	0	0	0	0	0	0	0	0	0	0	0	0	0	0	0	0	0	0	0	X0
147306623	NM_020822	0.89095	0.0043056	1534	1956	0	0.0004158	0	0	0	0	0	0	0	0	0	0	0	0	0	0	0	0	0	0	0	0	0	0	0	0	0	0	0	0	0	0	0	X0
577872126	NM_020822	0.98624	0.00071348	0	2034	0	0.0002079	0	0	0	0	0	0	0	0	0	0	0	0	0	0	0	0	0	0	0	0	0	0	0	0	0	0	0	0	0	0	0	X0
567764094	NM_020822	0.98398	0.00084396	0	1956	0	0.0002079	0	0	0	0	0	0	0	0	0	0	0	0	0	0	0	0	0	0	0	0	0	0	0	0	0	0	0	0	0	0	0	X0
577633745	NM_020822	0.99406	0.00030213	0	1616	0	0.0002079	0	0	0	0	0	0	0	0	0	0	0	0	0	0	0	0	0	0	0	0	0	0	0	0	0	0	0	0	0	0	0	X0
201051863	NM_020822	0.81574	0.072143	2222	1350	0	0.001663202	0	0	0	0	0	0	0	0	0	0	0	0	0	0	0	0	0	0	0	0	0	0	0	0	0	0	0	0	0	0	0	X1
148496237	NM_178009	0.81982	0.10872	1567	2553	0	0.0002079	0	0	0	0	0	0	0	0	0	0	0	0	0	0	0	0	0	0	0	0	0	0	0	0	0	0	0	0	0	0	0	X0
534054205	NM_178009	0.99019	0.00050042	0	2634	1	0.099376299	0	0	0	0	0	0	0	0	0	0	0	0	0	0	0	0	0	0	0	0	0	0	0	0	0	0	0	0	0	0	0	X1
552184821	NM_178009	0.80984	0.0060102	0	2014	0	0.0002079	0	0	0	0	0	0	0	0	0	0	0	0	0	0	0	0	0	0	0	0	0	0	0	0	0	0	0	0	0	0	0	X0
200453331	NM_178009	0.98479	0.00079045	0	2468	0	0.0002079	0	0	0	0	0	0	0	0	0	0	0	0	0	0	0	0	0	0	0	0	0	0	0	0	0	0	0	0	0	0	0	X0
531020216	NM_178009	0.83692	0.0045797	0	2468	0	0.0002079	0	0	0	0	0	0	0	0	0	0	0	0	0	0	0	0	0	0	0	0	0	0	0	0	0	0	0	0	0	0	0	X0
542496571	NM_178009	0.99138	0.00044065	0	2296	0	0.0002079	1	0	1	0	0	0	0	0	0	0	0	0	0	0	0	0	0	0	0	0	0	0	0	0	0	0	0	0	0	0	0	X0
181300382	NM_178009	0.9918	0.00041539	0	2564	0	0.000623701	0	0	0	0	0	0	0	0	0	0	0	0	0	0	0	0	0	0	0	0	0	0	0	0	0	0	0	0	0	0	0	X0
139794584	NM_178009	0.60814	0.0018509	3809	2626	0	0.012889813	0	0	0	0	0	0	0	0	0	0	0	0	0	0	0	0	0	0	0	0	0	0	0	0	0	0	0	0	0	0	0	X0
150663668	NM_178009	0.98127	0.0012198	777	2573	0	0.0002079	0	0	0	0	0	0	0	0	0	0	0	0	0	0	0	0	0	0	0	0	0	0	0	0	0	0	0	0	0	0	0	X0
115825639	NM_178009	0.80655	0.005093	0	1932	0	0.032848233	0	0	0	0	0	0	0	0	0	0	0	0	0	0	0	0	0	0	0	0	0	0	0	0	0	0	0	0	0	0	0	X1
192755914	NM_178009	0.90939	0.0038584	1129	2658	0	0.0002079	0	0	0	0	0	0	0	0	0	0	0	0	0	0	0	0	0	0	0	0	0	0	0	0	0	0	0	0	0	0	0	X0
147914294	NM_178009	0.80661	0.0047863	388	2575	0	0.002286902	0	0	0	0	0	0	0	0	0	0	0	0	0	0	0	0	0	0	0	0	0	0	0	0	0	0	0	0	0	0	0	X0
200119073	NM_178009	0.9199	0.0050182	777	2573	0	0.0002079	0	0	0	0	0	0	0	0	0	0	0	0	0	0	0	0	0	0	0	0	0	0	0	0	0	0	0	0	0	0	0	X0
201179116	NM_178009	0.61178	0.005006	1555	2573	0	0.0002079	0	0	0	0	0	0	0	0	0	0	0	0	0	0	0	0	0	0	0	0	0	0	0	0	0	0	0	0	0	0	0	X0
149911208	NM_178009	0.99122	0.00044788	0	2601	0	0.0002079	0	0	0	0	0	0	0	0	0	0	0	0	0	0	0	0	0	0	0	0	0	0	0	0	0	0	0	0	0	0	0	X0
560926799	NM_133445	0.96	0.00207	0	2317	0	0.0002079	0	0	0	0	0	0	0	0	0	0	0	0	0	0	0	0	0	0	0	0	0	0	0	0	0	0	0	0	0	0	0	X0
571327653	NM_133445	0.96494	0.0017618	764	2617	0	0.0002079	0	0	0	0	0	0	0	0	0	0	0	0	0	0	0	0	0	0	0	0	0	0	0	0	0	0	0	0	0	0	0	X0
532234392	NM_133445	0.90586	0.01375	0	2473	0	0.0004158	0	0	0	0	0	0	0	0	0	0	0	0	0	0	0	0	0	0	0	0	0	0	0	0	0	0	0	0	0	0	0	X0
140955159	NM_133445	0.80843	0.0016435	392	2548	0	0.001039501	0	0	0	0	0	0	0	0	0	0	0	0	0	0	0	0	0	0	0	0	0	0	0	0	0	0	0	0	0	0	0	X0
577267507	NM_133445	0.98133	0.00097382	0	2478	0	0.0002079	0	0	0	0	0	0	0	0	0	0	0	0	0	0	0	0	0	0	0	0	0	0	0	0	0	0	0	0	0	0	0	X0
71509734	NM_133445	0.97165	0.0014962	0	2478	0	0.002910603	0	0	0	0	0	0	0	0	0	0	0	0	0	0	0	0	0	0	0	0	0	0	0	0	0	0	0	0	0	0	0	X0
75201933	NM_133445	0.77668	0.0046405	392	2554	0	0.001663202	0	0	0	0	0	0	0	0	0	0	0	0	0	0	0	0	0	0	0	0	0	0	0	0	0	0	0	0	0	0	0	X0
536597010	NM_133445	0.96617	0.0017739	0	2391	0	0.0004158	0	0	0	0	0	0	0	0	0	0	0	0	0	0	0	0	0	0	0	0	0	0	0	0	0	0	0	0	0	0	0	X0
557151255	NM_133445	0.9856	0.00075982	0	2655	0	0.0002079	0	0	0	0	0	0	0	0	0	0	0	0	0	0	0	0	0	0	0	0	0	0	0	0	0	0	0	0	0	0	0	X0
558734093	NM_133445	0.76923	0.0057026	1648	2428	0	0.001247401	0	0	0	0	0	0	0	0	0	0	0	0	0	0	0	0	0	0	0	0	0	0	0	0	0	0	0	0	0	0	0	X0
376247266	NM_133445	0.11169	0.78873	1172	2559	0	0.000623701	0	0	0	0	0	0	0	0	0	0	0	0	0	0	0	0	0	0	0	0	0	0	0	0	0	0	0	0	0	0	0	X0
577452617	NM_133445	0.96077	0.0017842	0	2559	0	0.0002079	0	0	0	0	0	0	0	0	0	0	0	0	0	0	0	0	0	0	0	0	0	0	0	0	0	0	0	0	0	0	0	X0
75981117	NM_133445	0.97973	0.0010509	380	2629	0	0.001247401	0	0	0	0	0	0	0	0	0	0	0	0	0	0	0	0	0	0	0	0	0	0	0	0	0	0	0	0	0	0	0	X0
569208796	NM_133445	0.85472	0.0057284	370	2703	0	0.0002079	0	0	0	0	0	0	0	0	0	0	0	0	0	0	0	0	0	0	0	0	0	0	0	0	0	0	0	0	0	0	0	X0
10989589	NM_133445	0.97473	0.0030321	0	2633	1	0.266528067	0	0	0	0	0	0	0	0	0	0	0	0	0	0	0	0	0	0	0	0	0	0	0	0	0	0	0	0	0	0	0	X1
199579448	NM_133445	0.95434	0.01741	760	2633	0	0.0002079	0	0	0	0	0	0	0	0	0	0	0	0	0	0	0	0	0	0	0	0	0	0	0	0	0	0	0	0	0	0	0	X0
10989591	NM_133445	0.96164	0.0017671	0	2626	1	0.318503119	0	0	0	0	0	0	0	0	0	0	0	0	0	0	0	0	0	0	0	0	0	0	0	0	0	0	0	0	0	0	0	X1
534061773	NM_000629	0.70798	0.017233	3113	2570	0	0.0002079	0	0	0	0	0	0	0	0	0	0	0	0	0	0	0	0	0	0	0	0	0	0	0	0	0	0	0	0	0	0	0	X0
139293982	NM_000629	0.58066	0.01508	3550	2535	0	0.0002079	1	0	1	0	0	0	0	0	0	0	0	0	0	0	0	0	0	0	0	0	0	0	0	0	0	0	0	0	0	0	0	X0
543591079	NM_000629	0.2762	0.038921	2676	2616	0	0.0002079	0	0	0	0	0	0	0	0	0	0	0	0	0	0	0	0	0	0	0	0	0	0	0	0	0	0	0	0	0	0	0	X0
550448628	NM_001437	0.98936	0.00054379	0	2626	0	0.0002079	0	0	1	0	0	0	0	0	0	0	0	0	0	0	0	0	0	0	0	0	0	0	0	0	0	0	0	0	0	0	0	X0
181439439	NM_001437	0.77067	0.13188	1208	2483	0	0.0004158	0	1	1	0	0	0	0	0	0	0	0	0	0	0	0	0	0	0	0	0	0	0	0	0	0	0	0	0	0	0	0	X0
139838202	NM_001437	0.91561	0.0029914	0	2555	0	0.0004158	0	0	1	0	0	0	0	0	0	0	0	0	0	0	0	0	0	0	0	0	0	0	0	0	0	0	0	0	0	0	0	X0
201239439	NM_001437	0.68674	0.06627	391	2555	0	0.001247401	0	0	1	0	0	0	0	0	0	0	0	0	0	0	0	0	0	0	0	0	0	0	0	0	0	0	0	0	0	0	0	X0
576722274	NM_001437	0.84697	0.0079922	391	2555	0	0.0002079	0	0	1	0	0	0	0	0	0	0	0	0	0	0	0	0	0	0	0	0	0	0	0	0	0	0	0	0	0	0	0	X0
145387917	NM_001437	0.7694	0.010174	1174	2555	0	0.0002079	0	0	1	0	0	0	0	0	0	0	0	0	0	0	0	0	0	0	0	0	0	0	0	0	0	0	0	0	0	0	0	X0
78851986	NM_001437	0.89809	0.0044565	391	2555	0	0.0002079	0	0	1	0	0	0	0	0	0	0	0	0	0	0	0	0	0	0	0	0	0	0	0	0	0	0	0	0	0	0	0	X0
556956556	NM_001437	0.98341	0.00087635	0	2530	0	0.0002079	1	0	1	0	0	0	0	1	0	0	0	0	0	0	0	0	0	0	0	0	0	0	0	0	0	0	0	0	0	0	0	X0
141760704	NM_001437	0.9885	0.00060192	0	2486	0	0.0004158	0	0	1	0	0	0	0	0	0	0	0	0	0	0	0	0	0	0	0	0	0	0	0	0	0	0	0	0	0	0	0	X0
145711407	NM_001437	0.039839	0.011238	1250	2400	1	0.001663202	0	0	1	0	0	0	0	0	0	0	0	0	0	0	0	0	0	0	0	0	0	0	0	0	0	0	0	0	0	0	0	X0
568366119	NM_001437	0.82656	0.019611	1208	2483	0	0.0002079	0	0	1	0	0	0	0	0	0	0	0	0	0	0	0	0	0	0	0	0	0	0	0	0	0	0	0	0	0	0	0	X0
560348068	NM_001437	0.89913	0.0042767	0	2468	0	0.0002079	0	0	0	0	0	0	0	0	0	0	0	0	0	0	0	0	0	0	0	0	0	0	0	0	0	0	0	0	0	0	0	X0
111471356	NM_001437	0.94532	0.0022512	0	2636	0	0.0002079	0	0	1	0	0	0	0	0	0	0	0	0	0	0	0	0	0	0	0	0	0	0	0	0	0	0	0	0	0	0	0	X0
200264592	NM_001437	0.97663	0.0012202	371	2695	0	0.0002079	0	0	1	0	0	0	0	0	0	0	0	0	0	0	0	0	0	0	0	0	0	0	0	0	0	0	0	0	0	0	0	X0
200104515	NM_001756	0.18679	0.0071483	1845	2167	0	0.0002079	0	0	0	0	0	0	0	0	0	0	0	0	0	0	0	0	0	0	0	0	0	0	0	0	0	0	0	0	0	0	0	X0
146176684	NM_001756	0.67591	0.05213	3460	2312	0	0.0002079	0	0	0	0	0	0	0	0	0	0	0	0	0	0	0	0	0	0	0	0	0	0	0	0	0	0	0	0	0	0	0	X0
2228541	NM_001756	0.54437	0.018725	3371	2373	1	0.3997921	0	0	0	0	0	0	0	0	0	0	0	0	0	0	0	0	0	0	0	0	0	0	0	0	0	0	0	0	0	0	0	X1
182173676	NM_001756	0.78541	0.052434	3613	2214	0	0.0002079	0	0	0	0	0	0	0	0	0	0	0	0	0	0	0	0	0	0	0	0	0	0	0	0	0	0	0	0	0	0	0	X0
576835982	NM_001756	0.67397	0.041523	1807	2214	0	0.0004158	0	0	0	0	0	0	0	0	0	0	0	0	0	0	0	0	0	0	0	0	0	0	0	0	0	0	0	0	0	0	0	X0
139544351	NM_001756	0.92168	0.0041185	802	2494	0	0.0002079	0	0	0	0	0	0	0	0	0	0	0	0	0	0	0	0	0	0	0	0	0	0	0	0	0	0	0	0	0	0	0	X0
201703843	NM_001756	0.79699	0.0098509	457	2186	0	0.0002079	0	0	0	0	0	0	0	0	0	0	0	0	0	0	0	0	0	0	0	0	0	0	0	0	0	0	0	0	0	0	0	X0
201239760	NM_024420	0.95551	0.0023292	0	2564	0	0.0002079	1	1	1	0	1	0	0	1	0	0	0	0	0	0	0	0	0	0	0	0	0	0	0	0	0	0	0	0	0	0	0	X0
145818677	NM_024420	0.80843	0.0069618	383	2610	0	0.001247401	1	1	1	0	0	0	0	1	0	0	0	0	0	0	0	0	0	0	0	0	0	0	0	0	0	0	0	0	0	0	0	X0
528562431	NM_024420	0.98508	0.00078515	1533	2610	0	0.0002079	1	1	1	0	0	0	0	1	0	0	0	0	0	0	0	0	0	0	0	0	0	0	0	0	0	0	0	0	0	0	0	X0
188505969	NM_024420	0.91033	0.0058456	778	2570	0	0.0002079	1	1	1	0	0	0	0	1	0	0	0	0	0	0	0	0	0	0	0	0	0	0	0	0	0	0	0	0	0	0	0	X0
2307198	NM_024420	0.00044892	0.99143	377	2651	0	0.011850312	1	1	1	0	0	0	0	0	0	0	0	0	0	0	0	0	0	0	0	0	0	0	0	0	0	0	0	0	0	0	0	X1
200799672	NM_024420	0.99143	0.00044892	0	2651	0	0.0002079	1	1	1	0	1	0	0	0	0	0	0	0	0	0	0	0	0	0	0	0	0	0	0	0	0	0	0	0	0	0	0	X0
543110331	NM_024420	0.39153	0.38729	3154	2536	0	0.0002079	1	1	1	0	0	0	0	0	0	0	0	0	0	0	0	0	0	0	0	0	0	0	0	0	0	0	0	0	0	0	0	X0
534671847	NM_024420	0.81434	0.0035737	389	2570	0	0.0002079	1	1	1	0	0	0	0	1	0	0	0	0	0	0	0	0	0	0	0	0	0	0	0	0	0	0	0	0	0	0	0	X0
371789705	NM_000431	0.81577	0.028344	1958	2043	0	0.0002079	1	0	1	0	0	0	0	0	0	0	0	0	0	0	0	0	0	0	0	0	0	0	0	0	0	0	0	0	0	0	0	X0
104895356	NM_000431	0.84408	0.0075178	1949	2053	0	0.0002079	1	0	1	0	0	0	0	0	0	0	0	0	0	0	0	0	0	0	0	0	0	0	0	0	0	0	0	0	0	0	0	X0
138818135	NM_000431	0.38122	0.34157	1322	2269	0	0.001039501	1	0	1	0	0	0	0	0	0	0	0	0	0	0	0	0	0	0	0	0	0	0	0	0	0	0	0	0	0	0	0	X0
202167435	NM_000431	0.67868	0.072605	2013	2484	0	0.0002079	1	0	1	0	0	0	0	0	0	0	0	0	0	0	0	0	0	0	0	0	0	0	0	0	0	0	0	0	0	0	0	X0
141765653	NM_000431	0.74279	0.037476	2364	2115	0	0.0002079	1	1	1	1	0	0	0	0	0	0	0	0	0	0	0	0	0	0	0	0	0	0	0	0	0	0	0	0	0	0	0	X0
104895342	NM_000431	0.87299	0.006617	1267	2367	0	0.0002079	1	0	1	0	0	0	0	0	0	0	0	0	0	0	0	0	0	0	0	0	0	0	0	0	0	0	0	0	0	0	0	X0
187400567	NM_001432	0.82985	0.051897	758	2639	0	0.0002079	0	0	0	0	0	0	0	0	0	0	0	0	0	0	0	0	0	0	0	0	0	0	0	0	0	0	0	0	0	0	0	X0
189413524	NM_001432	0.92766	0.0038044	1602	2497	0	0.0002079	0	0	0	0	0	0	0	0	0	0	0	0	0	0	0	0	0	0	0	0	0	0	0	0	0	0	0	0	0	0	0	X0
538432993	NM_001432	0.94268	0.0030077	0	2639	0	0.0002079	0	0	0	0	0	0	0	0	0	0	0	0	0	0	0	0	0	0	0	0	0	0	0	0	0	0	0	0	0	0	0	X0
575130142	NM_172387	0.40934	0.014356	488	2049	0	0.0002079	0	0	0	0	0	0	0	0	0	0	0	0	0	0	0	0	0	0	0	0	0	0	0	0	0	0	0	0	0	0	0	X0
201418973	NM_172387	0.95478	0.0023454	0	2204	0	0.0002079	0	0	0	0	0	0	0	0	0	0	0	0	0	0	0	0	0	0	0	0	0	0	0	0	0	0	0	0	0	0	0	X0
62096875	NM_172387	0.96703	0.0017403	0	2133	0	0.0002079	0	0	0	0	0	0	0	0	0	0	0	0	0	0	0	0	0	0	0	0	0	0	0	0	0	0	0	0	0	0	0	X0
149271669	NM_172387	0.86601	0.0064795	0	2233	0	0.0004158	0	0	0	0	0	0	0	0	0	0	0	0	0	0	0	0	0	0	0	0	0	0	0	0	0	0	0	0	0	0	0	X0
375156883	NM_172387	0.48491	0.21907	2094	1910	0	0.0002079	0	0	0	0	0	0	0	0	0	0	0	0	0	0	0	0	0	0	0	0	0	0	0	0	0	0	0	0	0	0	0	X0
200591787	NM_172387	0.36958	0.010222	924	2165	0	0.0004158	0	0	0	0	0	0	0	0	0	0	0	0	0	0	0	0	0	0	0	0	0	0	0	0	0	0	0	0	0	0	0	X0
541069439	NM_172387	0.39559	0.45321	1847	2165	0	0.000623701	0	0	0	0	0	0	0	0	0	0	0	0	0	0	0	0	0	0	0	0	0	0	0	0	0	0	0	0	0	0	0	X0
566025866	NM_172387	0.73874	0.15063	1410	2128	0	0.0002079	0	0	0	0	0	0	0	0	0	0	0	0	0	0	0	0	0	0	0	0	0	0	0	0	0	0	0	0	0	0	0	X0
145230460	NM_172387	0.073225	0.010531	4020	2239	0	0.002910603	0	0	0	0	0	0	0	0	0	0	0	0	0	0	0	0	0	0	0	0	0	0	0	0	0	0	0	0	0	0	0	X0
754093	NM_172387	0.90117	0.0047868	450	2223	1	0.34033264	0	0	0	0	0	0	0	0	0	0	0	0	0	0	0	0	0	0	0	0	0	0	0	0	0	0	0	0	0	0	0	X1
139715685	NM_172387	0.95126	0.002591	450	2223	0	0.0004158	0	0	0	0	0	0	0	0	0	0	0	0	0	0	0	0	0	0	0	0	0	0	0	0	0	0	0	0	0	0	0	X0
576505795	NM_172387	0.85937	0.0055919	437	2290	0	0.0002079	0	0	0	0	0	0	0	0	0	0	0	0	0	0	0	0	0	0	0	0	0	0	0	0	0	0	0	0	0	0	0	X0
541110801	NM_172387	0.37946	0.0099417	1052	1901	0	0.0002079	0	0	0	0	0	0	0	0	0	0	0	0	0	0	0	0	0	0	0	0	0	0	0	0	0	0	0	0	0	0	0	X0
147615148	NM_172387	0.88158	0.0053444	0	2110	0	0.0002079	0	0	0	0	0	0	0	0	0	0	0	0	0	0	0	0	0	0	0	0	0	0	0	0	0	0	0	0	0	0	0	X0
73007698	NM_172387	0.97432	0.0013627	0	2110	0	0.0002079	0	0	0	0	0	0	0	0	0	0	0	0	0	0	0	0	0	0	0	0	0	0	0	0	0	0	0	0	0	0	0	X0
202124742	NM_172387	0.97511	0.0013232	0	1996	0	0.0002079	0	0	0	0	0	0	0	0	0	0	0	0	0	0	0	0	0	0	0	0	0	0	0	0	0	0	0	0	0	0	0	X0
530515037	NM_172387	0.95018	0.0026147	0	2100	0	0.0002079	0	0	0	0	0	0	0	0	0	0	0	0	0	0	0	0	0	0	0	0	0	0	0	0	0	0	0	0	0	0	0	X0
563079501	NM_172387	0.95018	0.0026147	476	2100	0	0.0004158	0	0	0	0	0	0	0	0	0	0	0	0	0	0	0	0	0	0	0	0	0	0	0	0	0	0	0	0	0	0	0	X0
200663312	NM_172387	0.90657	0.0048264	0	1638	0	0.002494802	0	0	0	0	0	0	0	0	0	0	0	0	0	0	0	0	0	0	0	0	0	0	0	0	0	0	0	0	0	0	0	X0
548916996	NM_172387	0.8802	0.0045094	488	2049	0	0.0002079	0	0	0	0	0	0	0	0	0	0	0	0	0	0	0	0	0	0	0	0	0	0	0	0	0	0	0	0	0	0	0	X0
11891778	NM_173076	0.88487	0.005662	0	2564	0	0.041372141	0	0	0	0	0	0	0	0	0	0	0	0	0	0	0	0	0	0	0	0	0	0	0	0	0	0	0	0	0	0	0	X1
140033094	NM_173076	0.97622	0.0012464	0	2573	0	0.0004158	0	0	0	0	0	0	0	0	0	0	0	0	0	0	0	0	0	0	0	0	0	0	0	0	0	0	0	0	0	0	0	X0
545013516	NM_173076	0.23316	0.0034148	414	2418	0	0.0002079	0	0	0	0	0	0	0	0	0	0	0	0	0	0	0	0	0	0	0	0	0	0	0	0	0	0	0	0	0	0	0	X0
572494384	NM_173076	0.87086	0.0052923	2366	2535	0	0.0002079	0	0	0	0	0	0	0	0	0	0	0	0	0	0	0	0	0	0	0	0	0	0	0	0	0	0	0	0	0	0	0	X0
150196545	NM_173076	0.94404	0.011535	1183	2535	0	0.000623701	0	0	0	0	0	0	0	0	0	0	0	0	0	0	0	0	0	0	0	0	0	0	0	0	0	0	0	0	0	0	0	X0
559960979	NM_173076	0.80195	0.0373	1966	2543	0	0.0002079	0	0	0	0	0	0	0	0	0	0	0	0	0	0	0	0	0	0	0	0	0	0	0	0	0	0	0	0	0	0	0	X0
145969422	NM_173076	0.83256	0.012925	1130	2655	0	0.0002079	0	0	0	0	0	0	0	0	0	0	0	0	0	0	0	0	0	0	0	0	0	0	0	0	0	0	0	0	0	0	0	X0
16853238	NM_173076	0.95675	0.0022582	0	2715	1	0.069230769	0	0	0	0	0	0	0	0	0	0	0	0	0	0	0	0	0	0	0	0	0	0	0	0	0	0	0	0	0	0	0	X1
373276045	NM_173076	0.84631	0.014877	0	2494	0	0.0002079	0	0	0	0	0	0	0	0	0	0	0	0	0	0	0	0	0	0	0	0	0	0	0	0	0	0	0	0	0	0	0	X0
191005935	NM_173076	0.78483	0.0020705	1110	2703	0	0.0002079	0	0	0	0	0	0	0	0	0	0	0	0	0	0	0	0	0	0	0	0	0	0	0	0	0	0	0	0	0	0	0	X0
141036904	NM_173076	0.9839	0.0008395	0	2703	0	0.0004158	0	0	0	0	0	0	0	0	0	0	0	0	0	0	0	0	0	0	0	0	0	0	0	0	0	0	0	0	0	0	0	X0
199597021	NM_173076	0.94221	0.0031044	1473	2715	0	0.0002079	0	0	0	0	0	0	0	0	0	0	0	0	0	0	0	0	0	0	0	0	0	0	0	0	0	0	0	0	0	0	0	X0
553840038	NM_173076	0.83787	0.0025872	0	2518	0	0.0002079	0	0	0	0	0	0	0	0	0	0	0	0	0	0	0	0	0	0	0	0	0	0	0	0	0	0	0	0	0	0	0	X0
566356723	NM_173076	0.76942	0.0086988	1589	2518	0	0.0002079	0	0	0	0	0	0	0	0	0	0	0	0	0	0	0	0	0	0	0	0	0	0	0	0	0	0	0	0	0	0	0	X0
144914898	NM_173076	0.90585	0.0028716	0	2518	0	0.0002079	0	0	0	0	0	0	0	0	0	0	0	0	0	0	0	0	0	0	0	0	0	0	0	0	0	0	0	0	0	0	0	X0
556678641	NM_173076	0.81719	0.0062633	0	2668	0	0.0002079	0	0	0	0	0	0	0	0	0	0	0	0	0	0	0	0	0	0	0	0	0	0	0	0	0	0	0	0	0	0	0	X0
149610963	NM_173076	0.89075	0.0031312	369	2712	0	0.001871102	0	0	0	0	0	0	0	0	0	0	0	0	0	0	0	0	0	0	0	0	0	0	0	0	0	0	0	0	0	0	0	X0
201519307	NM_173076	0.95524	0.0017187	0	2571	0	0.0002079	0	0	0	0	0	0	0	0	0	0	0	0	0	0	0	0	0	0	0	0	0	0	0	0	0	0	0	0	0	0	0	X0
532721548	NM_173076	0.73699	0.091505	775	2580	0	0.0002079	0	0	0	0	0	0	0	0	0	0	0	0	0	0	0	0	0	0	0	0	0	0	0	0	0	0	0	0	0	0	0	X0
139223000	NM_173076	0.89981	0.002852	0	2604	0	0.0002079	0	0	0	0	0	0	0	0	0	0	0	0	0	0	0	0	0	0	0	0	0	0	0	0	0	0	0	0	0	0	0	X0
146002078	NM_173076	0.92422	0.003479	0	2580	0	0.0002079	0	0	0	0	0	0	0	0	0	0	0	0	0	0	0	0	0	0	0	0	0	0	0	0	0	0	0	0	0	0	0	X0
538991768	NM_173076	0.91035	0.0097853	413	2424	0	0.0002079	0	0	0	0	0	0	0	0	0	0	0	0	0	0	0	0	0	0	0	0	0	0	0	0	0	0	0	0	0	0	0	X0
200885515	NM_173076	0.68027	0.0012263	0	2424	0	0.0002079	0	0	0	0	0	0	0	0	0	0	0	0	0	0	0	0	0	0	0	0	0	0	0	0	0	0	0	0	0	0	0	X0
147076551	NM_173076	0.87496	0.0038946	0	2473	0	0.0002079	0	0	0	0	0	0	0	0	0	0	0	0	0	0	0	0	0	0	0	0	0	0	0	0	0	0	0	0	0	0	0	X0
138952646	NM_173076	0.10718	0.0038933	394	2536	0	0.001039501	0	0	0	0	0	0	0	0	0	0	0	0	0	0	0	0	0	0	0	0	0	0	0	0	0	0	0	0	0	0	0	X0
575786108	NM_173076	0.92312	0.0040448	1537	2603	0	0.0002079	0	0	0	0	0	0	0	0	0	0	0	0	0	0	0	0	0	0	0	0	0	0	0	0	0	0	0	0	0	0	0	X0
147218173	NM_173076	0.919	0.004254	787	2541	0	0.0004158	0	0	0	0	0	0	0	0	0	0	0	0	0	0	0	0	0	0	0	0	0	0	0	0	0	0	0	0	0	0	0	X0
76979001	NM_173076	0.55973	0.0037788	1138	2637	0	0.006652807	0	0	0	0	0	0	0	0	0	0	0	0	0	0	0	0	0	0	0	0	0	0	0	0	0	0	0	0	0	0	0	X0
537624286	NM_173076	0.95362	0.0024178	1562	2561	0	0.0002079	0	0	0	0	0	0	0	0	0	0	0	0	0	0	0	0	0	0	0	0	0	0	0	0	0	0	0	0	0	0	0	X0
535683489	NM_173076	0.78251	0.0039653	379	2636	0	0.0002079	0	0	0	0	0	0	0	0	0	0	0	0	0	0	0	0	0	0	0	0	0	0	0	0	0	0	0	0	0	0	0	X0
201349856	NM_173076	0.96465	0.0018442	0	2464	0	0.0002079	0	0	0	0	0	0	0	0	0	0	0	0	0	0	0	0	0	0	0	0	0	0	0	0	0	0	0	0	0	0	0	X0
143513000	NM_173076	0.87976	0.064944	787	2542	0	0.000623701	0	0	0	0	0	0	0	0	0	0	0	0	0	0	0	0	0	0	0	0	0	0	0	0	0	0	0	0	0	0	0	X0
139397227	NM_001165963	0.94371	0.0011067	0	2650	0	0.001455301	0	0	1	0	0	0	0	0	0	0	0	0	0	0	0	0	0	0	0	0	0	0	0	0	0	0	0	0	0	0	0	X0
569880910	NM_001165963	0.99582	0.00021431	0	2650	0	0.0002079	0	0	1	0	0	0	0	0	0	0	0	0	0	0	0	0	0	0	0	0	0	0	0	0	0	0	0	0	0	0	0	X0
146733308	NM_001165963	0.9849	0.00079066	0	2559	0	0.001247401	0	0	0	0	0	0	0	0	0	0	0	0	0	0	0	0	0	0	0	0	0	0	0	0	0	0	0	0	0	0	0	X0
562208324	NM_001165963	0.98754	0.00063774	0	2628	0	0.000623701	0	0	0	0	0	0	0	0	0	0	0	0	0	0	0	0	0	0	0	0	0	0	0	0	0	0	0	0	0	0	0	X0
544316711	NM_001165963	0.99551	0.00023107	761	2628	0	0.0002079	0	0	0	0	0	0	0	0	0	0	0	0	0	0	0	0	0	0	0	0	0	0	0	0	0	0	0	0	0	0	0	X0
546641348	NM_001165963	0.92469	0.057901	0	2424	0	0.0002079	0	0	1	0	0	0	0	0	0	0	0	0	0	0	0	0	0	0	0	0	0	0	0	0	0	0	0	0	0	0	0	X0
548487014	NM_001165963	0.97572	0.00125	0	2559	0	0.0002079	0	0	0	0	0	0	0	0	0	0	0	0	0	0	0	0	0	0	0	0	0	0	0	0	0	0	0	0	0	0	0	X0
121918742	NM_001165963	0.9868	0.00066627	0	2699	0	0.0002079	0	0	0	0	0	0	0	0	0	0	0	0	0	0	0	0	0	0	0	0	0	0	0	0	0	0	0	0	0	0	0	X0
571939913	NM_001165963	0.91906	0.0099026	0	2496	0	0.0002079	0	0	0	0	0	0	0	0	0	0	0	0	0	0	0	0	0	0	0	0	0	0	0	0	0	0	0	0	0	0	0	X0
146878122	NM_001165963	0.89171	0.0019491	0	2483	0	0.0002079	0	0	0	0	0	0	0	0	0	0	0	0	0	0	0	0	0	0	0	0	0	0	0	0	0	0	0	0	0	0	0	X0
185760342	NM_001165963	0.99581	0.00022143	0	2280	0	0.0002079	0	0	1	0	0	0	0	0	0	0	0	0	0	0	0	0	0	0	0	0	0	0	0	0	0	0	0	0	0	0	0	X0
121918817	NM_001165963	0.93245	0.021105	0	2774	0	0.0002079	0	0	1	0	0	0	0	0	0	0	0	0	0	0	0	0	0	0	0	0	0	0	0	0	0	0	0	0	0	0	0	X0
200176684	NM_001165963	0.94555	0.016698	360	2774	0	0.000623701	0	0	1	0	0	0	0	0	0	0	0	0	0	0	0	0	0	0	0	0	0	0	0	0	0	0	0	0	0	0	0	X0
201985242	NM_001165963	0.9392	0.0020032	3011	2325	0	0.0002079	0	0	1	0	0	0	0	0	0	0	0	0	0	0	0	0	0	0	0	0	0	0	0	0	0	0	0	0	0	0	0	X0
200957716	NM_145693	0.82913	0.0074353	0	2402	0	0.0002079	0	0	0	0	0	0	0	0	0	0	0	0	0	0	0	0	0	0	0	0	0	0	0	0	0	0	0	0	0	0	0	X0
545745697	NM_145693	0.96183	0.0020069	0	2402	0	0.000623701	0	0	0	0	0	0	0	0	0	0	0	0	0	0	0	0	0	0	0	0	0	0	0	0	0	0	0	0	0	0	0	X0
374190632	NM_145693	0.92193	0.0036044	0	2708	0	0.0002079	0	0	0	0	0	0	0	0	0	0	0	0	0	0	0	0	0	0	0	0	0	0	0	0	0	0	0	0	0	0	0	X0
202129194	NM_145693	0.85742	0.0063394	371	2695	0	0.0002079	0	0	0	0	0	0	0	0	0	0	0	0	0	0	0	0	0	0	0	0	0	0	0	0	0	0	0	0	0	0	0	X0
557485971	NM_145693	0.99234	0.00040019	0	2713	0	0.0002079	0	0	0	0	0	0	0	0	0	0	0	0	0	0	0	0	0	0	0	0	0	0	0	0	0	0	0	0	0	0	0	X0
182735664	NM_145693	0.99181	0.00042562	0	2384	0	0.0002079	0	0	0	0	0	0	0	0	0	0	0	0	0	0	0	0	0	0	0	0	0	0	0	0	0	0	0	0	0	0	0	X0
542760055	NM_145693	0.99119	0.00045791	452	2212	0	0.0002079	0	0	0	0	0	0	0	0	0	0	0	0	0	0	0	0	0	0	0	0	0	0	0	0	0	0	0	0	0	0	0	X0
200324087	NM_145693	0.99186	0.0004223	2701	2221	0	0.0002079	0	0	0	0	0	0	0	0	0	0	0	0	0	0	0	0	0	0	0	0	0	0	0	0	0	0	0	0	0	0	0	X0
531569389	NM_145693	0.91145	0.0027048	0	2327	0	0.0002079	0	0	0	0	0	0	0	0	0	0	0	0	0	0	0	0	0	0	0	0	0	0	0	0	0	0	0	0	0	0	0	X0
527974780	NM_145693	0.99232	0.00039863	0	2208	0	0.0002079	0	0	0	0	0	0	0	0	0	0	0	0	0	0	0	0	0	0	0	0	0	0	0	0	0	0	0	0	0	0	0	X0
145021638	NM_145693	0.39132	0.44405	1403	2138	0	0.0002079	0	0	0	0	0	0	0	0	0	0	0	0	0	0	0	0	0	0	0	0	0	0	0	0	0	0	0	0	0	0	0	X0
148499322	NM_145693	0.95358	0.0024182	402	2489	0	0.001039501	0	0	0	0	0	0	0	0	0	0	0	0	0	0	0	0	0	0	0	0	0	0	0	0	0	0	0	0	0	0	0	X0
192272279	NM_145693	0.98549	0.00076042	0	2488	0	0.0002079	0	0	0	0	0	0	0	0	0	0	0	0	0	0	0	0	0	0	0	0	0	0	0	0	0	0	0	0	0	0	0	X0
544645109	NM_015909	0.87609	0.0053451	1625	2462	0	0.0002079	0	0	0	0	0	0	0	0	0	0	0	0	0	0	0	0	0	0	0	0	0	0	0	0	0	0	0	0	0	0	0	X0
139768432	NM_015909	0.89824	0.0042271	0	2426	0	0.0004158	0	0	0	0	0	0	0	0	0	0	0	0	0	0	0	0	0	0	0	0	0	0	0	0	0	0	0	0	0	0	0	X0
575240073	NM_015909	0.95124	0.0024755	0	2557	0	0.000831601	0	0	0	0	0	0	0	0	0	0	0	0	0	0	0	0	0	0	0	0	0	0	0	0	0	0	0	0	0	0	0	X0
138592420	NM_015909	0.55089	0.0051298	1227	2445	0	0.0002079	1	0	1	0	0	0	0	1	0	0	0	0	0	0	0	0	0	0	0	0	0	0	0	0	0	0	0	0	0	0	0	X0
148186764	NM_015909	0.50088	0.32871	3180	2516	0	0.002494802	1	0	1	0	0	0	0	1	0	0	0	0	0	0	0	0	0	0	0	0	0	0	0	0	0	0	0	0	0	0	0	X0
77122741	NM_015909	0.79264	0.0072281	1527	2620	0	0.0002079	1	0	1	0	0	0	0	1	0	0	0	0	0	0	0	0	0	0	0	0	0	0	0	0	0	0	0	0	0	0	0	X0
150205441	NM_015909	0.86144	0.022054	2409	2490	0	0.0002079	1	0	1	0	0	0	0	1	0	0	0	0	0	0	0	0	0	0	0	0	0	0	0	0	0	0	0	0	0	0	0	X0
202242469	NM_015909	0.84504	0.005498	803	2490	0	0.0004158	1	0	1	0	0	0	0	1	0	0	0	0	0	0	0	0	0	0	0	0	0	0	0	0	0	0	0	0	0	0	0	X0
551847563	NM_015909	0.61982	0.21915	3922	2549	0	0.0002079	1	1	1	0	0	0	0	1	0	0	0	0	0	0	0	0	0	0	0	0	0	0	0	0	0	0	0	0	0	0	0	X0
6710817	NM_015909	0.85272	0.046106	792	2525	1	0.106860707	1	1	1	0	0	0	0	1	0	0	0	0	0	0	0	0	0	0	0	0	0	0	0	0	0	0	0	0	0	0	0	X1
559495823	NM_015909	0.91201	0.0046437	0	2654	0	0.0002079	1	1	1	0	0	0	0	1	0	0	0	0	0	0	0	0	0	0	0	0	0	0	0	0	0	0	0	0	0	0	0	X0
574477358	NM_015909	0.72407	0.0099323	1179	2545	0	0.0004158	1	0	1	0	0	0	0	1	0	0	0	0	0	0	0	0	0	0	0	0	0	0	0	0	0	0	0	0	0	0	0	X0
139436724	NM_015909	0.80854	0.011438	1950	2564	0	0.000831601	1	0	1	0	0	0	0	1	0	0	0	0	0	0	0	0	0	0	0	0	0	0	0	0	0	0	0	0	0	0	0	X0
187520434	NM_015909	0.98703	0.0006775	0	2439	0	0.0004158	1	0	1	0	0	0	0	1	0	0	0	0	0	0	0	0	0	0	0	0	0	0	0	0	0	0	0	0	0	0	0	X0
145318018	NM_015909	0.84216	0.096937	1230	2439	0	0.002079002	1	0	1	0	0	0	0	1	0	0	0	0	0	0	0	0	0	0	0	0	0	0	0	0	0	0	0	0	0	0	0	X0
116756598	NM_015909	0.96502	0.0018447	0	2333	0	0.0002079	1	0	1	0	0	0	0	1	0	0	0	0	0	0	0	0	0	0	0	0	0	0	0	0	0	0	0	0	0	0	0	X0
542935170	NM_015909	0.93642	0.0018984	416	2404	0	0.0004158	1	0	1	0	0	0	0	1	0	0	0	0	0	0	0	0	0	0	0	0	0	0	0	0	0	0	0	0	0	0	0	X0
148644578	NM_015909	0.34227	0.026148	810	2470	0	0.001247401	1	0	1	0	0	0	0	1	0	0	0	0	0	0	0	0	0	0	0	0	0	0	0	0	0	0	0	0	0	0	0	X0
564956939	NM_015909	0.34227	0.0021482	405	2470	0	0.0002079	1	0	1	0	0	0	0	1	0	0	0	0	0	0	0	0	0	0	0	0	0	0	0	0	0	0	0	0	0	0	0	X0
555684707	NM_015909	0.97177	0.0014817	0	2643	0	0.0002079	1	1	1	1	0	0	0	1	0	0	0	0	0	0	0	0	0	0	0	0	0	0	0	0	0	0	0	0	0	0	0	X0
541038647	NM_015909	0.97177	0.0014817	0	2643	0	0.0002079	1	1	1	1	0	0	0	1	0	0	0	0	0	0	0	0	0	0	0	0	0	0	0	0	0	0	0	0	0	0	0	X0
185983651	NM_015909	0.96863	0.0016409	0	2568	0	0.0004158	0	0	0	0	0	0	0	0	0	0	0	0	0	0	0	0	0	0	0	0	0	0	0	0	0	0	0	0	0	0	0	X0
528463560	NM_015909	0.9016	0.0037519	0	2644	0	0.0002079	1	0	1	0	0	0	0	1	0	0	0	0	0	0	0	0	0	0	0	0	0	0	0	0	0	0	0	0	0	0	0	X0
187511292	NM_015909	0.97532	0.0013125	0	2558	0	0.0002079	1	0	1	0	0	0	0	1	0	0	0	0	0	0	0	0	0	0	0	0	0	0	0	0	0	0	0	0	0	0	0	X0
147322367	NM_015909	0.82841	0.0029226	394	2535	0	0.001247401	1	0	1	0	0	0	0	1	0	0	0	0	0	0	0	0	0	0	0	0	0	0	0	0	0	0	0	0	0	0	0	X0
200243407	NM_015909	0.98132	0.00098245	0	2561	0	0.0002079	1	0	1	0	0	0	0	1	0	0	0	0	0	0	0	0	0	0	0	0	0	0	0	0	0	0	0	0	0	0	0	X0
16862653	NM_015909	0.9756	0.0012835	391	2561	1	0.067983368	1	0	1	0	0	0	0	1	0	0	0	0	0	0	0	0	0	0	0	0	0	0	0	0	0	0	0	0	0	0	0	X1
538592084	NM_015909	0.91019	0.0041571	0	2561	0	0.002702703	1	0	1	0	0	0	0	1	0	0	0	0	0	0	0	0	0	0	0	0	0	0	0	0	0	0	0	0	0	0	0	X0
199720167	NM_015909	0.98157	0.0009681	0	2774	0	0.0002079	1	0	1	0	0	0	0	1	0	0	0	0	0	0	0	0	0	0	0	0	0	0	0	0	0	0	0	0	0	0	0	X0
139341177	NM_015909	0.79428	0.062104	1808	2765	0	0.0004158	1	0	1	0	0	0	0	1	0	0	0	0	0	0	0	0	0	0	0	0	0	0	0	0	0	0	0	0	0	0	0	X0
200129517	NM_015909	0.65489	0.0046389	1671	2394	0	0.0002079	0	0	0	0	0	0	0	0	0	0	0	0	0	0	0	0	0	0	0	0	0	0	0	0	0	0	0	0	0	0	0	X0
577208192	NM_015909	0.84526	0.026049	775	2581	0	0.0002079	1	1	1	0	0	0	0	1	0	1	0	0	0	0	0	0	0	0	0	0	0	0	0	0	0	0	0	0	0	0	0	X0
150197485	NM_015909	0.42091	0.50022	3105	2576	0	0.001247401	1	1	1	0	0	0	0	1	0	0	0	0	0	0	0	0	0	0	0	0	0	0	0	0	0	0	0	0	0	0	0	X0
143561304	NM_015909	0.98301	0.00089637	378	2649	0	0.0002079	1	1	1	0	0	0	0	1	0	0	0	0	0	0	0	0	0	0	0	0	0	0	0	0	0	0	0	0	0	0	0	X0
555950436	NM_015909	0.98609	0.00072196	0	2649	0	0.0004158	1	1	1	0	0	0	0	1	0	0	0	0	0	0	0	0	0	0	0	0	0	0	0	0	0	0	0	0	0	0	0	X0
200857890	NM_015909	0.96547	0.0018157	0	2705	0	0.0002079	0	0	0	0	0	0	0	0	0	0	0	0	0	0	0	0	0	0	0	0	0	0	0	0	0	0	0	0	0	0	0	X0
148433163	NM_015909	0.90829	0.0026943	0	2642	0	0.0002079	1	1	1	0	0	0	0	1	0	0	0	0	0	0	0	0	0	0	0	0	0	0	0	0	0	0	0	0	0	0	0	X0
150530409	NM_015909	0.96627	0.0017851	0	2642	0	0.0002079	1	1	1	0	0	0	0	1	0	0	0	0	0	0	0	0	0	0	0	0	0	0	0	0	0	0	0	0	0	0	0	X0
560564777	NM_015909	0.98617	0.00072196	1106	2713	0	0.0002079	1	1	1	0	0	0	0	1	0	0	0	0	0	0	0	0	0	0	0	0	0	0	0	0	0	0	0	0	0	0	0	X0
534890707	NM_015909	0.88565	0.056809	1564	2557	0	0.0004158	1	1	1	0	0	0	0	1	0	0	0	0	0	0	0	0	0	0	0	0	0	0	0	0	0	0	0	0	0	0	0	X0
138098032	NM_000834	0.38652	0.0029209	381	2628	0	0.0002079	0	0	1	0	0	0	0	0	0	0	0	0	0	0	0	0	0	0	0	0	0	0	0	0	0	0	0	0	0	0	0	X0
140744818	NM_000834	0.7974	0.0087331	0	2382	0	0.001455301	1	0	1	0	1	1	0	0	0	0	0	0	0	0	0	0	0	0	0	0	0	0	0	0	0	0	0	0	0	0	0	X0
200035225	NM_000834	0.47986	0.0026069	892	2242	0	0.0002079	1	0	1	0	1	1	0	0	0	0	0	0	0	0	0	0	0	0	0	0	0	0	0	0	0	0	0	0	0	0	0	X0
531747728	NM_000834	0.79416	0.003201	0	2174	0	0.0002079	1	0	1	0	1	1	0	0	0	0	0	0	0	0	0	0	0	0	0	0	0	0	0	0	0	0	0	0	0	0	0	X0
199935748	NM_000834	0.9517	0.0014748	460	2174	0	0.0002079	1	0	1	0	1	1	0	0	0	0	0	0	0	0	0	0	0	0	0	0	0	0	0	0	0	0	0	0	0	0	0	X0
143955920	NM_000834	0.93672	0.0021766	398	2514	0	0.0002079	1	0	1	0	1	1	0	0	0	0	0	0	0	0	0	0	0	0	0	0	0	0	0	0	0	0	0	0	0	0	0	X0
150445188	NM_000834	0.99327	0.00034521	0	2467	0	0.000623701	1	0	1	0	1	1	0	0	0	0	0	0	0	0	0	0	0	0	0	0	0	0	0	0	0	0	0	0	0	0	0	X0
138988481	NM_004044	0.949	0.0026853	0	1803	0	0.002286902	1	0	1	0	1	0	0	0	0	0	0	0	0	0	0	0	0	0	0	0	0	0	0	0	0	0	0	0	0	0	0	X1
140159793	NM_004044	0.9246	0.0011927	0	2642	0	0.001039501	1	0	1	0	1	0	0	0	0	0	0	0	0	0	0	0	0	0	0	0	0	0	0	0	0	0	0	0	0	0	0	X0
77239104	NM_004044	0.98864	0.00059647	1135	2642	0	0.003326403	1	0	1	0	1	0	0	0	0	0	0	0	0	0	0	0	0	0	0	0	0	0	0	0	0	0	0	0	0	0	0	X0
145011610	NM_004044	0.90306	0.0026016	0	2699	0	0.0002079	1	0	1	0	1	0	0	0	0	0	0	0	0	0	0	0	0	0	0	0	0	0	0	0	0	0	0	0	0	0	0	X0
75086019	NM_004044	0.75315	0.16849	2734	2560	0	0.007068607	1	0	1	0	1	0	0	0	0	0	0	0	0	0	0	0	0	0	0	0	0	0	0	0	0	0	0	0	0	0	0	X1
369513149	NM_004044	0.97159	0.001494	0	2560	0	0.0002079	1	0	1	0	1	0	0	0	0	0	0	0	0	0	0	0	0	0	0	0	0	0	0	0	0	0	0	0	0	0	0	X0
575560797	NM_004044	0.98543	0.00077299	0	2465	0	0.0002079	1	0	1	0	1	0	0	0	0	0	0	0	0	0	0	0	0	0	0	0	0	0	0	0	0	0	0	0	0	0	0	X0
547883640	NM_004044	0.99113	0.00045715	0	2636	0	0.0002079	0	0	0	0	0	0	0	0	0	0	0	0	0	0	0	0	0	0	0	0	0	0	0	0	0	0	0	0	0	0	0	X0
141872658	NM_004044	0.96593	0.0017972	0	2633	0	0.003534304	0	0	0	0	0	0	0	0	0	0	0	0	0	0	0	0	0	0	0	0	0	0	0	0	0	0	0	0	0	0	0	X0
111571378	NM_004044	0.90865	0.0029813	374	2673	0	0.0002079	1	0	1	0	0	0	0	0	0	0	1	0	0	0	0	0	0	0	0	0	0	0	0	0	0	0	0	0	0	0	0	X0
567816487	NM_004044	0.79386	0.0064789	1195	2511	0	0.0002079	1	0	1	0	0	0	0	0	0	0	1	0	0	0	0	0	0	0	0	0	0	0	0	0	0	0	0	0	0	0	0	X0
542156343	NM_005544	0.98619	0.00072689	0	2550	0	0.0002079	0	0	0	0	0	0	0	0	0	0	0	0	0	0	0	0	0	0	0	0	0	0	0	0	0	0	0	0	0	0	0	X0
201647416	NM_005544	0.93453	0.018093	0	2550	0	0.0002079	0	0	0	0	0	0	0	0	0	0	0	0	0	0	0	0	0	0	0	0	0	0	0	0	0	0	0	0	0	0	0	X0
529797752	NM_005544	0.83175	0.014101	379	2636	0	0.0002079	0	0	0	0	0	0	0	0	0	0	0	0	0	0	0	0	0	0	0	0	0	0	0	0	0	0	0	0	0	0	0	X0
376142568	NM_005544	0.9398	0.036005	392	2550	0	0.000623701	0	0	0	0	0	0	0	0	0	0	0	0	0	0	0	0	0	0	0	0	0	0	0	0	0	0	0	0	0	0	0	X0
201158268	NM_005544	0.59613	0.0042552	2152	2323	0	0.0002079	0	0	0	0	0	0	0	0	0	0	0	0	0	0	0	0	0	0	0	0	0	0	0	0	0	0	0	0	0	0	0	X0
199818392	NM_005544	0.851	0.0047635	1176	2551	0	0.0002079	0	0	0	0	0	0	0	0	0	0	0	0	0	0	0	0	0	0	0	0	0	0	0	0	0	0	0	0	0	0	0	X0
142957124	NM_005544	0.91552	0.010216	0	2480	0	0.0004158	0	0	0	0	0	0	0	0	0	0	0	0	0	0	0	0	0	0	0	0	0	0	0	0	0	0	0	0	0	0	0	X0
576198727	NM_005544	0.81871	0.016916	381	2622	0	0.0004158	0	0	0	0	0	0	0	0	0	0	0	0	0	0	0	0	0	0	0	0	0	0	0	0	0	0	0	0	0	0	0	X0
3731594	NM_005544	0.94138	0.0031899	391	2560	0	0.011018711	0	0	0	0	0	0	0	0	0	0	0	0	0	0	0	0	0	0	0	0	0	0	0	0	0	0	0	0	0	0	0	X0
200142054	NM_005544	0.93299	0.0034475	398	2515	0	0.000831601	0	0	0	0	0	0	0	0	0	0	0	0	0	0	0	0	0	0	0	0	0	0	0	0	0	0	0	0	0	0	0	X0
146121894	NM_005544	0.90021	0.01877	0	2444	0	0.0004158	0	0	0	0	0	0	0	0	0	0	0	0	0	0	0	0	0	0	0	0	0	0	0	0	0	0	0	0	0	0	0	X0
200670773	NM_005544	0.83395	0.021357	1356	2213	0	0.0002079	0	0	0	0	0	0	0	0	0	0	0	0	0	0	0	0	0	0	0	0	0	0	0	0	0	0	0	0	0	0	0	X0
148962208	NM_005544	0.93283	0.0051817	0	2213	0	0.001247401	0	0	0	0	0	0	0	0	0	0	0	0	0	0	0	0	0	0	0	0	0	0	0	0	0	0	0	0	0	0	0	X0
539361581	NM_005544	0.85655	0.0051307	2246	2226	0	0.0002079	0	0	0	0	0	0	0	0	0	0	0	0	0	0	0	0	0	0	0	0	0	0	0	0	0	0	0	0	0	0	0	X0
536862124	NM_005544	0.79217	0.0054611	874	2288	0	0.0002079	0	0	0	0	0	0	0	0	0	0	0	0	0	0	0	0	0	0	0	0	0	0	0	0	0	0	0	0	0	0	0	X0
1801278	NM_005544	0.85928	0.01168	0	2357	1	0.053430353	0	0	0	0	0	0	0	0	0	0	0	0	0	0	0	0	0	0	0	0	0	0	0	0	0	0	0	0	0	0	1	X1
144228243	NM_005544	0.87179	0.0048853	906	2207	0	0.0002079	0	0	0	0	0	0	0	0	0	0	0	0	0	0	0	0	0	0	0	0	0	0	0	0	0	0	0	0	0	0	0	X0
376286000	NM_005544	0.94531	0.0028658	967	2069	0	0.0002079	0	0	0	0	0	0	0	0	0	0	0	0	0	0	0	0	0	0	0	0	0	0	0	0	0	0	0	0	0	0	0	X0
576335148	NM_005544	0.80246	0.0025613	0	2348	0	0.0002079	0	0	0	0	0	0	0	0	0	0	0	0	0	0	0	0	0	0	0	0	0	0	0	0	0	0	0	0	0	0	0	X0
548484548	NM_005544	0.87455	0.0027446	492	2031	0	0.0002079	0	0	0	0	0	0	0	0	0	0	0	0	0	0	0	0	0	0	0	0	0	0	0	0	0	0	0	0	0	0	0	X0
534398960	NM_005544	0.98636	0.00071918	0	2031	0	0.0002079	0	0	0	0	0	0	0	0	0	0	0	0	0	0	0	0	0	0	0	0	0	0	0	0	0	0	0	0	0	0	0	X0
200141729	NM_005544	0.87167	0.0076225	0	2031	0	0.0002079	0	0	0	0	0	0	0	0	0	0	0	0	0	0	0	0	0	0	0	0	0	0	0	0	0	0	0	0	0	0	0	X0
146240269	NM_005544	0.80801	0.0043773	0	2031	0	0.001039501	0	0	0	0	0	0	0	0	0	0	0	0	0	0	0	0	0	0	0	0	0	0	0	0	0	0	0	0	0	0	0	X0
141094678	NM_005544	0.47108	0.023836	1543	1944	0	0.0002079	0	0	0	0	0	0	0	0	0	0	0	0	0	0	0	0	0	0	0	0	0	0	0	0	0	0	0	0	0	0	0	X0
557319201	NM_005544	0.9616	0.0020444	989	2023	0	0.000831601	0	0	0	0	0	0	0	0	0	0	0	0	0	0	0	0	0	0	0	0	0	0	0	0	0	0	0	0	0	0	0	X0
200063087	NM_005544	0.88097	0.0028723	470	2127	0	0.0002079	0	0	0	0	0	0	0	0	0	0	0	0	0	0	0	0	0	0	0	0	0	0	0	0	0	0	0	0	0	0	0	X0
573067324	NM_005544	0.76817	0.0052494	430	2325	0	0.0002079	0	0	0	0	0	0	0	0	0	0	0	0	0	0	0	0	0	0	0	0	0	0	0	0	0	0	0	0	0	0	0	X0
533942136	NM_005544	0.9134	0.0023654	0	2386	0	0.0002079	0	0	0	0	0	0	0	0	0	0	0	0	0	0	0	0	0	0	0	0	0	0	0	0	0	0	0	0	0	0	0	X0
577407654	NM_005544	0.92998	0.0032907	419	2386	0	0.000623701	0	0	0	0	0	0	0	0	0	0	0	0	0	0	0	0	0	0	0	0	0	0	0	0	0	0	0	0	0	0	0	X0
544750977	NM_005544	0.74046	0.045673	838	2386	0	0.0004158	0	0	0	0	0	0	0	0	0	0	0	0	0	0	0	0	0	0	0	0	0	0	0	0	0	0	0	0	0	0	0	X0
1801276	NM_005544	0.69516	0.033953	419	2386	0	0.006652807	0	0	0	0	0	0	0	0	0	0	0	0	0	0	0	0	0	0	0	0	0	0	0	0	0	0	0	0	0	0	0	X0
192603668	NM_005544	0.8886	0.012792	0	2395	0	0.0004158	0	0	0	0	0	0	0	0	0	0	0	0	0	0	0	0	0	0	0	0	0	0	0	0	0	0	0	0	0	0	0	X0
75188112	NM_005544	0.91213	0.0031508	0	2395	0	0.000623701	0	0	0	0	0	0	0	0	0	0	0	0	0	0	0	0	0	0	0	0	0	0	0	0	0	0	0	0	0	0	0	X0
201375957	NM_024572	0.91003	0.0039625	0	2349	0	0.0002079	0	0	0	0	0	0	0	0	0	0	0	0	0	0	0	0	0	0	0	0	0	0	0	0	0	0	0	0	0	0	0	X0
528751269	NM_024572	0.98203	0.00093506	0	2536	0	0.0002079	1	1	1	0	0	0	0	1	0	0	0	0	0	0	0	1	0	0	0	0	0	0	0	0	0	0	0	0	0	0	0	X0
138858567	NM_024572	0.83238	0.014525	0	2427	0	0.000831601	1	1	1	0	0	0	0	1	0	0	0	0	0	0	0	1	0	0	0	0	0	0	0	0	0	0	0	0	0	0	0	X0
559086327	NM_024572	0.94536	0.0020822	0	2216	0	0.000623701	0	0	1	0	0	0	0	0	0	0	0	0	0	0	0	0	0	0	0	0	0	0	0	0	0	0	0	0	0	0	0	X0
201589708	NM_024572	0.73748	0.080854	1725	2318	0	0.0002079	1	0	1	0	0	1	0	0	0	0	0	0	0	0	0	0	0	0	0	0	0	0	0	0	0	0	0	0	0	0	0	X0
2288101	NM_024572	0.95091	0.002575	0	2336	1	0.199168399	1	0	1	0	0	1	0	0	0	0	0	0	0	0	0	0	0	0	0	0	0	0	0	0	0	0	0	0	0	0	0	X1
142757379	NM_024572	0.79297	0.023709	1414	2122	0	0.0002079	0	0	1	0	0	0	0	0	0	0	0	0	0	0	0	0	0	0	0	0	0	0	0	0	0	0	0	0	0	0	0	X0
186635790	NM_024572	0.7544	0.018452	942	2122	0	0.000623701	0	0	1	0	0	0	0	0	0	0	0	0	0	0	0	0	0	0	0	0	0	0	0	0	0	0	0	0	0	0	0	X0
199658907	NM_024572	0.91999	0.0038689	1017	1967	0	0.0002079	1	0	1	0	1	0	0	0	0	0	0	0	0	1	0	0	0	0	0	0	0	0	0	0	0	0	0	0	0	0	0	X0
189479144	NM_030803	0.98341	0.00086358	0	2429	0	0.0002079	0	0	0	0	0	0	0	0	0	0	0	0	0	0	0	0	0	0	0	0	0	0	0	0	0	0	0	0	0	0	0	X0
553862118	NM_030803	0.98014	0.0010395	0	2504	0	0.0002079	0	0	0	0	0	0	0	0	0	0	0	0	0	0	0	0	0	0	0	0	0	0	0	0	0	0	0	0	0	0	0	X0
115732365	NM_030803	0.83306	0.0050852	379	2636	0	0.001247401	0	0	0	0	0	0	0	0	0	0	0	0	0	0	0	0	0	0	0	0	0	0	0	0	0	0	0	0	0	0	0	X0
557331294	NM_030803	0.97915	0.0011073	0	2627	0	0.001039501	0	0	0	0	0	0	0	0	0	0	0	0	0	0	0	0	0	0	0	0	0	0	0	0	0	0	0	0	0	0	0	X0
574218279	NM_030803	0.97952	0.0010649	411	2432	0	0.0002079	0	0	0	0	0	0	0	0	0	0	0	0	0	0	0	0	0	0	0	0	0	0	0	0	0	0	0	0	0	0	0	X0
183809967	NM_003038	0.94783	0.0020767	0	2696	0	0.000623701	1	0	1	0	0	0	0	0	0	0	0	0	0	0	0	0	0	0	0	0	0	0	0	0	0	0	0	0	0	0	0	X0
537035902	NM_003038	0.98971	0.00054012	0	2103	0	0.0004158	0	0	0	0	0	0	0	0	0	0	0	0	0	0	0	0	0	0	0	0	0	0	0	0	0	0	0	0	0	0	0	X0
556018903	NM_003038	0.92726	0.0033829	360	2774	0	0.0004158	1	0	1	0	0	0	0	0	0	0	0	0	0	0	0	0	0	0	0	0	0	0	0	0	0	0	0	0	0	0	0	X0
200320648	NM_013261	0.98357	0.00086259	0	2689	0	0.0002079	1	0	1	0	0	0	0	0	0	0	0	0	0	0	0	0	0	0	0	0	0	0	0	0	0	0	0	0	0	0	0	X0
201337076	NM_013261	0.96599	0.0017659	0	2486	0	0.0002079	1	0	1	0	0	0	0	1	0	0	0	0	0	0	0	0	0	0	0	0	0	0	0	0	0	0	0	0	0	0	0	X0
145169644	NM_013261	0.92089	0.047195	0	2501	0	0.0002079	1	0	1	0	0	0	0	1	0	0	0	0	0	0	0	0	0	0	0	0	0	0	0	0	0	0	0	0	0	0	0	X0
150837593	NM_013261	0.92248	0.01289	394	2539	0	0.0002079	1	0	1	0	0	0	0	1	0	0	0	0	0	0	0	0	0	0	0	0	0	0	0	0	0	0	0	0	0	0	0	X0
550778741	NM_013261	0.95422	0.0021086	0	2765	0	0.0002079	1	0	1	0	0	0	0	1	0	0	0	0	0	0	0	0	0	0	0	0	0	0	0	0	0	0	0	0	0	0	0	X0
547916756	NM_013261	0.91362	0.0040475	742	2695	0	0.0002079	1	0	1	0	0	0	0	1	0	0	0	0	0	0	0	0	0	0	0	0	0	0	0	0	0	0	0	0	0	0	0	X0
139844012	NM_014979	0.99281	0.0003561	420	2383	0	0.0002079	1	1	1	0	0	0	0	0	0	1	0	0	0	0	0	0	0	0	0	0	0	0	0	0	0	0	0	0	0	0	0	X0
202024052	NM_014979	0.97781	0.0011152	775	2580	0	0.0002079	1	1	1	0	1	0	0	0	0	0	0	0	0	0	0	0	0	0	0	0	0	0	0	0	0	0	0	0	0	0	0	X0
143998842	NM_014979	0.95123	0.0025909	388	2580	0	0.001039501	1	1	1	0	1	0	0	0	0	0	0	0	0	0	0	0	0	0	0	0	0	0	0	0	0	0	0	0	0	0	0	X0
371722323	NM_014979	0.99213	0.00041802	0	2557	0	0.000623701	1	1	1	0	1	0	0	0	0	0	0	0	0	0	0	0	0	0	0	0	0	0	0	0	0	0	0	0	0	0	0	X0
367890274	NM_014979	0.95681	0.0015626	0	2642	0	0.0002079	1	1	1	0	1	0	0	0	0	0	0	0	0	0	0	0	0	0	0	0	0	0	0	0	0	0	0	0	0	0	0	X0
562854902	NM_014979	0.66854	0.0040093	768	2603	0	0.0004158	1	1	1	0	1	0	0	0	0	0	0	0	0	0	0	0	0	0	0	0	0	0	0	0	0	0	0	0	0	0	0	X0
538101845	NM_014979	0.99317	0.00033884	0	2580	0	0.0004158	1	1	1	0	1	0	0	0	0	0	0	0	0	0	0	0	0	0	0	0	0	0	0	0	0	0	0	0	0	0	0	X0
188730765	NM_014979	0.96329	0.0018291	2430	2469	0	0.000623701	1	0	1	0	0	0	0	0	0	0	0	0	0	0	0	0	1	0	0	0	0	0	0	0	0	0	0	0	0	0	0	X0
2270927	NM_014979	0.08498	0.79682	2219	2703	0	0.177338877	1	0	1	0	0	0	0	0	0	0	0	0	0	0	0	0	0	0	0	0	0	0	0	0	0	0	0	0	0	0	1	X1
200154327	NM_014979	0.95685	0.0015581	0	2689	0	0.0002079	1	0	1	0	0	0	0	0	0	1	0	0	0	0	0	0	0	0	0	0	0	0	0	0	0	0	0	0	0	0	0	X0
712701	NM_006193	0.0073943	0.68458	3835	2086	1	0.329313929	0	0	1	0	0	0	0	0	0	0	0	0	0	0	0	0	0	0	0	0	0	0	0	0	0	0	0	0	0	0	0	X1
529976183	NM_006193	0.76853	0.0085446	1203	2493	0	0.0002079	0	0	1	0	0	0	0	0	0	0	0	0	0	0	0	0	0	0	0	0	0	0	0	0	0	0	0	0	0	0	0	X0
115923648	NM_006193	0.86559	0.0062577	0	2485	0	0.0002079	0	0	0	0	0	0	0	0	0	0	0	0	0	0	0	0	0	0	0	0	0	0	0	0	0	0	0	0	0	0	0	X0
561603997	NM_006193	0.97931	0.0010893	0	2485	0	0.0002079	0	0	0	0	0	0	0	0	0	0	0	0	0	0	0	0	0	0	0	0	0	0	0	0	0	0	0	0	0	0	0	X0
531729557	NM_006193	0.97931	0.0010893	402	2485	0	0.0002079	0	0	0	0	0	0	0	0	0	0	0	0	0	0	0	0	0	0	0	0	0	0	0	0	0	0	0	0	0	0	0	X0
112061448	NM_006193	0.85666	0.0042126	805	2485	0	0.000831601	0	0	0	0	0	0	0	0	0	0	0	0	0	0	0	0	0	0	0	0	0	0	0	0	0	0	0	0	0	0	0	X0
10239632	NM_145115	0.72323	0.01272	884	2262	0	0.035966736	0	0	0	0	0	0	0	0	0	0	0	0	0	0	0	0	0	0	0	0	0	0	0	0	0	0	0	0	0	0	0	X1
201439642	NM_145115	0.89775	0.0043031	968	2066	0	0.0002079	0	0	0	0	0	0	0	0	0	0	0	0	0	0	0	0	0	0	0	0	0	0	0	0	0	0	0	0	0	0	0	X0
142244690	NM_145115	0.86026	0.0052528	0	1819	0	0.0002079	0	0	0	0	0	0	0	0	0	0	0	0	0	0	0	0	0	0	0	0	0	0	0	0	0	0	0	0	0	0	0	X0
201962123	NM_145115	0.94495	0.0028657	1649	1819	0	0.0002079	0	0	0	0	0	0	0	0	0	0	0	0	0	0	0	0	0	0	0	0	0	0	0	0	0	0	0	0	0	0	0	X0
189422284	NM_145115	0.42483	0.07934	2143	2333	0	0.0002079	0	0	0	0	0	0	0	0	0	0	0	0	0	0	0	0	0	0	0	0	0	0	0	0	0	0	0	0	0	0	0	X0
137966152	NM_145115	0.94079	0.003121	429	2333	0	0.0002079	0	0	0	0	0	0	0	0	0	0	0	0	0	0	0	0	0	0	0	0	0	0	0	0	0	0	0	0	0	0	0	X0
564156512	NM_145115	0.93826	0.0032413	415	2408	0	0.0002079	0	0	0	0	0	0	0	0	0	0	0	0	0	0	0	0	0	0	0	0	0	0	0	0	0	0	0	0	0	0	0	X0
145135200	NM_145115	0.894	0.011576	0	1686	0	0.0002079	0	0	0	0	0	0	0	0	0	0	0	0	0	0	0	0	0	0	0	0	0	0	0	0	0	0	0	0	0	0	0	X0
554988594	NM_145115	0.91314	0.0039256	571	1753	0	0.0002079	0	0	0	0	0	0	0	0	0	0	0	0	0	0	0	0	0	0	0	0	0	0	0	0	0	0	0	0	0	0	0	X0
142120776	NM_145115	0.7924	0.0057342	0	1819	0	0.002702703	0	0	0	0	0	0	0	0	0	0	0	0	0	0	0	0	0	0	0	0	0	0	0	0	0	0	0	0	0	0	0	X0
149085165	NM_182982	0.97743	0.0011838	0	2382	0	0.006237006	1	1	1	0	1	0	0	0	0	0	0	0	0	0	0	0	0	0	0	0	0	0	0	0	0	0	0	0	0	0	0	X0
577114989	NM_182982	0.9225	0.0040812	0	2365	0	0.0002079	1	1	1	0	0	0	0	0	0	0	0	0	0	0	0	0	0	0	0	0	0	0	0	0	0	0	0	0	0	0	0	X0
45538934	NM_182982	0.97109	0.0015306	0	2555	0	0.0004158	1	1	1	0	0	0	0	0	1	1	0	0	0	0	0	0	0	0	0	0	0	0	0	0	0	0	0	0	0	0	0	X0
576986799	NM_182982	0.75239	0.010688	819	2443	0	0.0002079	1	0	1	0	0	0	0	0	0	0	0	0	0	0	0	0	0	0	0	0	0	0	0	0	0	0	0	0	0	0	0	X0
138100796	NM_182982	0.85536	0.0075913	1202	2495	0	0.0002079	1	0	1	0	0	0	0	0	0	0	0	0	0	0	0	0	0	0	0	0	0	0	0	0	0	0	0	0	0	0	0	X0
1024323	NM_182982	0.00857	0.71867	1433	2093	1	0.370893971	1	1	1	0	1	0	0	1	0	0	0	0	0	0	0	0	0	0	0	0	0	0	0	0	0	0	0	0	0	0	1	X1
34857805	NM_182982	0.81682	0.019486	1389	2160	0	0.02016632	1	1	1	0	1	0	0	1	0	0	0	0	0	0	0	0	0	0	0	0	0	0	0	0	0	0	0	0	0	0	0	X1
551413956	NM_182982	0.9337	0.0034678	825	2425	0	0.0002079	1	1	1	0	0	0	0	1	0	1	0	0	0	0	0	0	0	0	0	0	0	0	0	0	0	0	0	0	0	0	0	X0
185957548	NM_182982	0.7758	0.0087745	4567	1752	0	0.0002079	1	0	1	0	0	0	0	0	0	0	0	0	0	0	0	0	0	0	0	0	0	0	0	0	0	0	0	0	0	0	0	X0
34022679	NM_182982	0.97704	0.0012058	0	2474	0	0.011226611	1	1	1	0	0	0	0	0	0	0	0	0	0	0	0	0	0	0	0	0	0	0	0	0	0	0	0	0	0	0	0	X0
554816234	NM_182982	0.87585	0.0059896	414	2413	0	0.0002079	1	1	1	0	1	0	0	0	0	0	0	0	0	0	0	0	0	0	0	0	0	0	0	0	0	0	0	0	0	0	0	X0
147312019	NM_182982	0.11309	0.047709	4199	2382	0	0.000623701	1	1	1	0	1	0	0	0	0	0	0	0	0	0	0	0	0	0	0	0	0	0	0	0	0	0	0	0	0	0	0	X0
148407750	NM_000230	0.89012	0.0057961	1340	2239	0	0.001247401	1	1	1	0	1	0	0	0	0	0	0	0	0	0	0	0	0	0	0	0	0	0	0	0	0	0	0	0	0	0	0	X0
201722148	NM_000927	0.9845	0.00081874	0	2584	0	0.0004158	1	0	1	0	0	0	0	1	0	0	0	0	0	0	0	0	0	0	0	0	0	0	0	0	0	0	0	0	0	0	0	X0
202194143	NM_000927	0.68111	0.0091405	2585	2708	0	0.0002079	0	0	0	0	0	0	0	0	0	0	0	0	0	0	0	0	0	0	0	0	0	0	0	0	0	0	0	0	0	0	0	X0
137996914	NM_000927	0.82919	0.010231	0	2708	0	0.0004158	0	0	0	0	0	0	0	0	0	0	0	0	0	0	0	0	0	0	0	0	0	0	0	0	0	0	0	0	0	0	0	X0
201089646	NM_000927	0.97123	0.0015153	0	2623	0	0.0002079	0	0	0	0	0	0	0	0	0	0	0	0	0	0	0	0	0	0	0	0	0	0	0	0	0	0	0	0	0	0	0	X0
57521326	NM_000927	0.98065	0.0010274	740	2703	0	0.0004158	0	0	0	0	0	0	0	0	0	0	0	0	0	0	0	0	0	0	0	0	0	0	0	0	0	0	0	0	0	0	0	X0
28401798	NM_000927	0.85949	0.0050064	370	2703	0	0.000623701	0	0	0	0	0	0	0	0	0	0	0	0	0	0	0	0	0	0	0	0	0	0	0	0	0	0	0	0	0	0	0	X0
572038993	NM_000927	0.98674	0.00070264	0	2635	0	0.0002079	0	0	0	0	0	0	0	0	0	0	0	0	0	0	0	0	0	0	0	0	0	0	0	0	0	0	0	0	0	0	0	X0
200811596	NM_000927	0.86798	0.019622	1170	2565	0	0.0002079	0	0	0	0	0	0	0	0	0	0	0	0	0	0	0	0	0	0	0	0	0	0	0	0	0	0	0	0	0	0	0	X0
539556127	NM_000927	0.83548	0.096081	390	2564	0	0.0002079	0	0	1	0	0	0	0	0	0	0	0	0	0	0	0	0	0	0	0	0	0	0	0	0	0	0	0	0	0	0	0	X0
184290374	NM_000927	0.73169	0.013818	4065	2460	0	0.0004158	1	0	1	0	0	0	0	1	0	0	0	0	0	0	0	0	0	0	0	0	0	0	0	0	0	0	0	0	0	0	0	X0
199931362	NM_000927	0.88839	0.023919	0	2625	0	0.0004158	1	0	1	0	0	0	0	1	0	0	0	0	0	0	0	0	0	0	0	0	0	0	0	0	0	0	0	0	0	0	0	X0
56107566	NM_000927	0.9872	0.00067696	0	2625	0	0.0002079	1	0	1	0	0	0	0	1	0	0	0	0	0	0	0	0	0	0	0	0	0	0	0	0	0	0	0	0	0	0	0	X0
201122883	NM_000927	0.98239	0.00093242	0	2625	0	0.0002079	1	0	1	0	0	0	0	1	0	0	0	0	0	0	0	0	0	0	0	0	0	0	0	0	0	0	0	0	0	0	0	X0
201159898	NM_000927	0.98228	0.0009316	371	2699	0	0.0002079	1	0	1	0	0	0	0	1	0	0	0	0	0	0	0	0	0	0	0	0	0	0	0	0	0	0	0	0	0	0	0	X0
529676848	NM_015052	0.99458	0.00027969	0	2575	0	0.0002079	1	0	1	0	0	0	0	0	0	0	0	0	0	0	0	0	0	0	0	0	0	0	0	0	0	0	0	0	0	0	0	X0
566809620	NM_015052	0.89881	0.0026457	0	2611	0	0.0002079	1	1	1	0	0	0	0	0	0	0	0	0	0	0	0	0	0	0	0	0	0	0	0	0	0	0	0	0	0	0	0	X0
117557838	NM_015052	0.82453	0.13671	1356	2213	0	0.005197505	1	1	1	0	0	0	0	0	0	0	0	0	0	0	0	0	0	0	0	0	0	0	0	0	0	0	0	0	0	0	0	X0
374098288	NM_015052	0.96932	0.0016189	0	2461	0	0.0002079	1	1	1	0	0	0	0	0	0	0	0	0	0	0	0	0	0	0	0	0	0	0	0	0	0	0	0	0	0	0	0	X0
550682249	NM_015052	0.91905	0.0011534	813	2461	0	0.0002079	1	1	1	0	0	0	0	0	0	0	0	0	0	0	0	0	0	0	0	0	0	0	0	0	0	0	0	0	0	0	0	X0
191580199	NM_015052	0.99104	0.00046921	406	2461	0	0.000831601	1	1	1	0	0	0	0	0	0	0	0	0	0	0	0	0	0	0	0	0	0	0	0	0	0	0	0	0	0	0	0	X0
369474916	NM_015052	0.85931	0.052458	434	2303	0	0.0002079	1	0	1	0	0	0	0	0	0	0	0	0	0	0	0	0	0	0	0	0	0	0	0	0	0	0	0	0	0	0	0	X0
571791029	NM_015052	0.85811	0.016544	1110	2703	0	0.0002079	1	0	1	0	0	0	0	0	0	0	0	0	0	0	0	0	0	0	0	0	0	0	0	0	0	0	0	0	0	0	0	X0
201757499	NM_015052	0.98035	0.0010253	0	2703	0	0.001039501	1	0	1	0	0	0	0	0	0	0	0	0	0	0	0	0	0	0	0	0	0	0	0	0	0	0	0	0	0	0	0	X0
567294072	NM_015052	0.99463	0.000273	0	2703	0	0.0002079	1	0	1	0	0	0	0	0	0	0	0	0	0	0	0	0	0	0	0	0	0	0	0	0	0	0	0	0	0	0	0	X0
564962283	NM_015052	0.96297	0.0095376	462	2167	0	0.0002079	1	0	1	0	0	0	0	0	0	0	0	0	0	0	0	0	0	0	0	0	0	0	0	0	0	0	0	0	0	0	0	X0
201389596	NM_015052	0.57102	0.17725	3247	2156	0	0.001039501	1	0	1	0	0	0	0	0	0	0	0	0	0	0	0	0	0	0	0	0	0	0	0	0	0	0	0	0	0	0	0	X0
200159423	NM_015052	0.91592	0.0014058	0	2645	0	0.0002079	1	0	1	0	0	0	0	0	0	0	0	0	0	0	0	0	0	0	0	0	0	0	0	0	0	0	0	0	0	0	0	X0
571229567	NM_015052	0.84636	0.0053537	2384	2517	0	0.0002079	1	0	1	0	0	0	0	0	0	0	0	0	0	0	0	0	0	0	0	0	0	0	0	0	0	0	0	0	0	0	0	X0
61756574	NM_015052	0.85791	0.0056026	3178	2517	1	0.094178794	1	0	1	0	0	0	0	0	0	0	0	0	0	0	0	0	0	0	0	0	0	0	0	0	0	0	0	0	0	0	0	X1
527407477	NM_133457	0.92854	0.0037681	0	2146	0	0.001247401	0	0	0	0	0	0	0	0	0	0	0	0	0	0	0	0	0	0	0	0	0	0	0	0	0	0	0	0	0	0	0	X0
572378566	NM_133457	0.87671	0.0050987	450	2224	0	0.0002079	0	0	0	0	0	0	0	0	0	0	0	0	0	0	0	0	0	0	0	0	0	0	0	0	0	0	0	0	0	0	0	X0
554089272	NM_133457	0.93461	0.0034318	0	2224	0	0.0002079	0	0	0	0	0	0	0	0	0	0	0	0	0	0	0	0	0	0	0	0	0	0	0	0	0	0	0	0	0	0	0	X0
201033978	NM_133457	0.16873	0.037791	1382	2170	0	0.000831601	0	0	0	0	0	0	0	0	0	0	0	0	0	0	0	0	0	0	0	0	0	0	0	0	0	0	0	0	0	0	0	X0
190166648	NM_133457	0.74006	0.00837	922	2170	0	0.000623701	0	0	0	0	0	0	0	0	0	0	0	0	0	0	0	0	0	0	0	0	0	0	0	0	0	0	0	0	0	0	0	X0
533472601	NM_133457	0.87937	0.0080269	956	2092	0	0.0002079	0	0	1	0	0	0	0	0	0	0	0	0	0	0	0	0	0	0	0	0	0	0	0	0	0	0	0	0	0	0	0	X0
563017448	NM_133457	0.93713	0.0033097	0	2179	0	0.0002079	0	0	0	0	0	0	0	0	0	0	0	0	0	0	0	0	0	0	0	0	0	0	0	0	0	0	0	0	0	0	0	X0
17471501	NM_133457	0.54258	0.24975	5844	1540	0	0.092307692	1	0	1	0	0	0	1	0	0	0	0	0	0	0	0	0	0	0	0	0	0	0	0	0	0	0	0	0	0	0	0	X1
566216961	NM_133457	0.42309	0.53945	649	1540	0	0.0004158	1	0	1	0	0	0	1	0	0	0	0	0	0	0	0	0	0	0	0	0	0	0	0	0	0	0	0	0	0	0	0	X0
199553591	NM_133457	0.96974	0.0015924	0	2075	0	0.0002079	1	0	1	0	0	0	0	0	0	0	0	0	0	0	0	0	0	0	0	0	0	0	0	0	0	0	0	0	0	0	0	X0
200563878	NM_000418	0.90781	0.0048597	392	2551	0	0.0002079	0	0	0	0	0	0	0	0	0	0	0	0	0	0	0	0	0	0	0	0	0	0	0	0	0	0	0	0	0	0	0	X0
192391987	NM_000418	0.39411	0.37787	5131	1949	0	0.0002079	0	0	0	0	0	0	0	0	0	0	0	0	0	0	0	0	0	0	0	0	0	0	0	0	0	0	0	0	0	0	0	X0
370524692	NM_000418	0.83006	0.0089439	563	1775	0	0.0002079	0	0	1	0	0	0	0	0	0	0	0	0	0	0	0	0	0	0	0	0	0	0	0	0	0	0	0	0	0	0	0	X0
568385218	NM_000418	0.85434	0.054672	1713	1751	0	0.0002079	1	0	1	0	0	1	0	0	0	0	0	0	0	0	0	0	0	0	0	0	0	0	0	0	0	0	0	0	0	0	0	X0
534863115	NM_000418	0.48184	0.0026688	0	1751	0	0.0002079	1	0	1	0	0	1	0	0	0	0	0	0	0	0	0	0	0	0	0	0	0	0	0	0	0	0	0	0	0	0	0	X0
147230780	NM_000418	0.86609	0.018377	1800	1666	0	0.0004158	1	0	1	0	0	1	0	0	0	0	0	0	0	0	0	0	0	0	0	0	0	0	0	0	0	0	0	0	0	0	0	X0
546421963	NM_000418	0.84198	0.004208	0	1666	0	0.0002079	1	0	1	0	0	1	0	0	0	0	0	0	0	0	0	0	0	0	0	0	0	0	0	0	0	0	0	0	0	0	0	X0
539527281	NM_000418	0.88763	0.0056465	631	1584	0	0.0002079	1	0	1	0	0	1	0	0	0	0	0	0	0	0	0	0	0	0	0	0	0	0	0	0	0	0	0	0	0	0	0	X0
141983833	NM_000418	0.86251	0.01147	2522	1586	0	0.000831601	1	0	1	0	0	1	0	0	0	0	0	0	0	0	0	0	0	0	0	0	0	0	0	0	0	0	0	0	0	0	0	X0
1805014	NM_000418	0.88163	0.0062239	441	2266	0	0.008731809	0	0	0	0	0	0	0	0	0	0	0	0	0	0	0	0	0	0	0	0	0	0	0	0	0	0	0	0	0	0	0	X0
530539235	NM_000418	0.81289	0.019868	1324	2266	0	0.001247401	0	0	0	0	0	0	0	0	0	0	0	0	0	0	0	0	0	0	0	0	0	0	0	0	0	0	0	0	0	0	0	X0
201705315	NM_000418	0.2272	0.0085077	1868	2142	0	0.0002079	0	0	0	0	0	0	0	0	0	0	0	0	0	0	0	0	0	0	0	0	0	0	0	0	0	0	0	0	0	0	0	X0
543283184	NM_000418	0.66165	0.013083	2460	2032	0	0.0002079	0	0	0	0	0	0	0	0	0	0	0	0	0	0	0	0	0	0	0	0	0	0	0	0	0	0	0	0	0	0	0	X0
555008702	NM_000418	0.80895	0.0083989	984	2032	0	0.0002079	0	0	0	0	0	0	0	0	0	0	0	0	0	0	0	0	0	0	0	0	0	0	0	0	0	0	0	0	0	0	0	X0
3024678	NM_000418	0.84196	0.053293	500	2001	0	0.004989605	0	0	0	0	0	0	0	0	0	0	0	0	0	0	0	0	0	0	0	0	0	0	0	0	0	0	0	0	0	0	0	X0
138392496	NM_000418	0.46811	0.024864	2361	2118	0	0.002079002	0	0	0	0	0	0	0	0	0	0	0	0	0	0	0	0	0	0	0	0	0	0	0	0	0	0	0	0	0	0	0	X0
201672347	NM_000418	0.43199	0.43845	2605	2303	0	0.0004158	0	0	0	0	0	0	0	0	0	0	0	0	0	0	0	0	0	0	0	0	0	0	0	0	0	0	0	0	0	0	0	X0
34727572	NM_000418	0.66011	0.013296	1653	2420	0	0.001247401	0	0	0	0	0	0	0	0	0	0	0	0	0	0	0	0	0	0	0	0	0	0	0	0	0	0	0	0	0	0	0	X0
572185551	NM_000418	0.50239	0.01355	4287	2333	0	0.0004158	0	0	0	0	0	0	0	0	0	0	0	0	0	0	0	0	0	0	0	0	0	0	0	0	0	0	0	0	0	0	0	X0
149886485	NM_000418	0.78477	0.062257	833	2402	0	0.000623701	0	0	0	0	0	0	0	0	0	0	0	0	0	0	0	0	0	0	0	0	0	0	0	0	0	0	0	0	0	0	0	X0
552217920	NM_000418	0.87115	0.0061406	405	2469	0	0.0002079	0	0	0	0	0	0	0	0	0	0	0	0	0	0	0	0	0	0	0	0	0	0	0	0	0	0	0	0	0	0	0	X0
10305492	NM_002062	0.98364	0.00086478	0	2111	0	0.003534304	0	0	0	0	0	0	0	0	0	0	0	0	0	0	0	0	0	0	0	0	0	0	0	0	0	0	0	0	0	0	0	X0
1042044	NM_002062	0.0010621	0.97963	1214	2471	1	0.421205821	0	0	0	0	0	0	0	0	0	0	0	0	0	0	0	0	0	0	0	0	0	0	0	0	0	0	0	0	0	0	0	X1
146340667	NM_002062	0.87961	0.055948	782	2558	0	0.001039501	0	0	0	0	0	0	0	0	0	0	0	0	0	0	0	0	0	0	0	0	0	0	0	0	0	0	0	0	0	0	0	X0
3765467	NM_002062	0.77854	0.092269	1824	2192	0	0.077962578	0	0	0	0	0	0	0	0	0	0	0	0	0	0	0	0	0	0	0	0	0	0	0	0	0	0	0	0	0	0	0	X1
10305420	NM_002062	0.91028	0.0054405	1316	1519	1	0.188149688	1	0	1	0	0	0	0	0	0	0	0	0	0	0	0	0	0	0	0	0	0	0	0	0	0	0	0	0	0	0	1	X1
200721844	NM_002062	0.87533	0.0056302	1316	1519	0	0.0002079	1	0	1	0	0	0	0	0	0	0	0	0	0	0	0	0	0	0	0	0	0	0	0	0	0	0	0	0	0	0	0	X0
554064290	NM_002062	0.24146	0.024175	0	2774	0	0.0002079	1	0	1	0	0	1	0	0	0	0	0	0	0	0	0	0	0	0	0	0	0	0	0	0	0	0	0	0	0	0	0	X0
201223341	NM_002062	0.8354	0.1242	721	2774	0	0.000623701	1	0	1	0	0	1	0	0	0	0	0	0	0	0	0	0	0	0	0	0	0	0	0	0	0	0	0	0	0	0	0	X0
200209212	NM_000962	0.98999	0.00052041	0	2412	0	0.0002079	0	0	0	0	0	0	0	0	0	0	0	0	0	0	0	0	0	0	0	0	0	0	0	0	0	0	0	0	0	0	0	X0
200024359	NM_000962	0.66619	0.097256	2882	2428	0	0.0002079	0	0	0	0	0	0	0	0	0	0	0	0	0	0	0	0	0	0	0	0	0	0	0	0	0	0	0	0	0	0	0	X0
201574310	NM_000962	0.76279	0.0087902	412	2428	0	0.0002079	0	0	0	0	0	0	0	0	0	0	0	0	0	0	0	0	0	0	0	0	0	0	0	0	0	0	0	0	0	0	0	X0
199832794	NM_000962	0.90858	0.0050923	2066	2420	0	0.0002079	0	0	0	0	0	0	0	0	0	0	0	0	0	0	0	0	0	0	0	0	0	0	0	0	0	0	0	0	0	0	0	X0
200494275	NM_000962	0.80046	0.0057401	389	2568	0	0.000623701	1	0	1	0	0	0	0	1	0	0	0	0	0	0	0	0	0	0	0	0	0	0	0	0	0	0	0	0	0	0	0	X0
200664060	NM_000962	0.82672	0.067257	3122	2563	0	0.0004158	1	0	1	0	0	0	0	0	0	0	0	0	0	0	1	0	0	0	0	0	0	0	0	0	0	0	0	0	0	0	0	X0
533328230	NM_000962	0.97573	0.0012563	0	2563	0	0.0002079	1	0	1	0	0	0	0	0	0	0	0	0	0	0	1	0	0	0	0	0	0	0	0	0	0	0	0	0	0	0	0	X0
201061676	NM_000962	0.91036	0.0022501	0	2478	0	0.0004158	1	0	1	0	0	0	0	0	0	0	0	0	0	0	1	0	0	0	0	0	0	0	0	0	0	0	0	0	0	0	0	X0
186089151	NM_000962	0.87728	0.0057663	2026	2468	0	0.000623701	1	0	1	0	0	0	0	0	0	0	0	0	0	0	1	0	0	0	0	0	0	0	0	0	0	0	0	0	0	0	0	X0
201253577	NM_000962	0.99117	0.00046718	430	2328	0	0.0002079	0	0	1	0	0	0	0	0	0	0	0	0	0	0	0	0	0	0	0	0	0	0	0	0	0	0	0	0	0	0	0	X0
3842799	NM_000962	0.69189	0.27913	1617	2473	0	0.003950104	0	0	1	0	0	0	0	0	0	0	0	0	0	0	0	0	0	0	0	0	0	0	0	0	0	0	0	0	0	0	0	X0
115374408	NM_024010	0.8252	0.0030812	0	2622	0	0.0002079	1	1	1	0	0	0	0	0	0	0	0	0	0	0	0	0	0	0	0	0	0	0	0	0	0	0	0	0	0	0	0	X0
79430644	NM_024010	0.75302	0.0084209	2289	2622	0	0.002286902	1	1	1	0	0	0	0	0	0	0	0	0	0	0	0	0	0	0	0	0	0	0	0	0	0	0	0	0	0	0	0	X0
115741769	NM_024010	0.87329	0.0066044	1847	2708	0	0.0002079	1	0	1	0	0	0	0	0	0	1	0	0	0	0	0	0	0	0	0	0	0	0	0	0	0	0	0	0	0	0	0	X0
1532268	NM_024010	0.36422	0.44153	4070	2457	0	0.269230769	1	0	1	0	0	0	0	1	0	0	0	0	0	0	0	0	0	0	0	0	0	0	0	0	0	0	0	0	0	0	1	X1
185235284	NM_024010	0.81908	0.0056025	399	2505	0	0.0002079	1	1	1	0	0	0	0	0	0	0	0	0	0	0	0	0	0	0	0	0	0	0	0	0	0	0	0	0	0	0	0	X0
201913006	NM_024010	0.60678	0.20168	3194	2505	0	0.0002079	1	1	1	0	0	0	0	0	0	0	0	0	0	0	0	0	0	0	0	0	0	0	0	0	0	0	0	0	0	0	0	X0
202110383	NM_024010	0.9473	0.0027484	0	2575	0	0.0004158	1	1	1	0	0	0	0	0	0	0	0	0	0	0	0	0	0	0	0	0	0	0	0	0	0	0	0	0	0	0	0	X0
546104831	NM_024010	0.96553	0.0018093	380	2630	0	0.0002079	1	1	1	0	0	0	0	0	1	0	0	0	0	0	0	0	0	0	0	0	0	0	0	0	0	0	0	0	0	0	0	X0
148414435	NM_024010	0.96719	0.0017739	0	2555	0	0.000831601	0	0	1	0	0	0	0	0	0	0	0	0	0	0	0	0	0	0	0	0	0	0	0	0	0	0	0	0	0	0	0	X0
562405817	NM_024010	0.95184	0.0020351	390	2563	0	0.0002079	1	0	1	0	0	0	0	0	0	1	0	0	0	0	0	0	0	0	0	0	0	0	0	0	0	0	0	0	0	0	0	X0
10380	NM_024010	0.79072	0.0067422	409	2447	1	0.218503119	1	0	1	0	1	0	0	0	0	0	0	0	0	0	0	0	0	0	0	0	0	0	0	0	0	0	0	0	0	0	1	X1
146415045	NM_024010	0.98048	0.0010236	0	2447	0	0.0004158	1	0	1	0	1	0	0	0	0	0	0	0	0	0	0	0	0	0	0	0	0	0	0	0	0	0	0	0	0	0	0	X0
148424643	NM_024010	0.96847	0.0016991	2470	2429	0	0.0002079	1	0	1	0	1	0	0	0	0	0	0	0	0	0	0	0	0	0	0	0	0	0	0	0	0	0	0	0	0	0	0	X0
374903302	NM_024010	0.95439	0.0024011	0	2569	0	0.0002079	1	0	1	0	1	0	0	0	0	0	0	0	0	0	0	0	0	0	0	0	0	0	0	0	0	0	0	0	0	0	0	X0
201376855	NM_024010	0.17112	0.0098392	3586	2231	0	0.0004158	1	1	1	0	0	0	0	0	0	1	0	0	0	0	0	0	0	0	0	0	0	0	0	0	0	0	0	0	0	0	0	X0
564953226	NM_024010	0.96515	0.0018967	876	2284	0	0.0002079	1	1	1	0	1	0	0	0	0	0	0	0	0	0	0	0	0	0	0	0	0	0	0	0	0	0	0	0	0	0	0	X0
559714440	NM_024010	0.98102	0.00099395	0	2422	0	0.0002079	1	1	1	0	1	0	0	0	0	0	0	0	0	0	0	0	0	0	0	0	0	0	0	0	0	0	0	0	0	0	0	X0
162036	NM_024010	0.87897	0.01436	2273	2640	1	0.251559252	1	1	1	0	0	0	0	0	0	0	0	0	0	0	0	0	0	0	0	0	0	0	0	0	0	0	0	0	0	0	1	X1
74790259	NM_024010	0.95777	0.012414	379	2640	0	0.001039501	1	1	1	0	0	0	0	0	0	0	0	0	0	0	0	0	0	0	0	0	0	0	0	0	0	0	0	0	0	0	0	X0
199762141	NM_024010	0.71862	0.020601	379	2640	0	0.0004158	1	1	1	0	0	0	0	0	0	0	0	0	0	0	0	0	0	0	0	0	0	0	0	0	0	0	0	0	0	0	0	X0
539546830	NM_023035	0.97792	0.0011541	1424	1405	0	0.0002079	1	0	1	0	0	1	0	0	0	0	0	0	0	0	0	0	0	0	0	0	0	0	0	0	0	0	0	0	0	0	0	X0
16051	NM_023035	0.84858	0.0079438	0	219	1	0.314345114	1	0	1	0	0	1	0	0	0	0	0	0	0	0	0	0	0	0	0	0	0	0	0	0	0	0	0	0	0	0	0	X1
556858383	NM_023035	0.25171	0.16817	2469	1620	0	0.0004158	1	0	1	0	0	1	0	0	0	0	0	0	0	0	0	0	0	0	0	0	0	0	0	0	0	0	0	0	0	0	0	X0
554393704	NM_023035	0.7268	0.010099	1964	1528	0	0.0004158	1	0	1	0	0	1	0	0	0	0	0	0	0	0	0	0	0	0	0	0	0	0	0	0	0	0	0	0	0	0	0	X0
121908235	NM_023035	0.095791	0.026472	594	1684	0	0.0004158	1	0	1	0	0	1	0	0	0	0	0	0	0	0	0	0	0	0	0	0	0	0	0	0	0	0	0	0	0	0	0	X0
15999	NM_023035	0.78515	0.0016125	0	1219	0	0.003118503	0	0	0	0	0	0	0	0	0	0	0	0	0	0	0	0	0	0	0	0	0	0	0	0	0	0	0	0	0	0	0	X1
541830363	NM_023035	0.68346	0.0041819	1006	1987	0	0.0002079	1	0	1	0	0	1	0	0	0	0	0	0	0	0	0	0	0	0	0	0	0	0	0	0	0	0	0	0	0	0	0	X0
551740746	NM_023035	0.96348	0.0019302	0	2072	0	0.0002079	1	0	1	0	0	1	0	0	0	0	0	0	0	0	0	0	0	0	0	0	0	0	0	0	0	0	0	0	0	0	0	X0
566781445	NM_023035	0.73082	0.0056851	0	2072	0	0.0002079	1	0	1	0	0	1	0	0	0	0	0	0	0	0	0	0	0	0	0	0	0	0	0	0	0	0	0	0	0	0	0	X0
141963371	NM_023035	0.78986	0.0051887	507	1972	0	0.0002079	1	0	1	0	0	1	0	0	0	0	0	0	0	0	0	0	0	0	0	0	0	0	0	0	0	0	0	0	0	0	0	X0
540390772	NM_023035	0.57218	0.29889	2914	2059	0	0.0002079	1	0	1	0	0	1	0	0	0	0	0	0	0	0	0	0	0	0	0	0	0	0	0	0	0	0	0	0	0	0	0	X0
371972266	NM_023035	0.58004	0.36693	3296	2124	0	0.0004158	1	0	1	0	0	1	0	0	0	0	0	0	0	0	0	0	0	0	0	0	0	0	0	0	0	0	0	0	0	0	0	X0
534218994	NM_023035	0.31642	0.014884	4238	2124	0	0.0002079	1	0	1	0	0	1	0	0	0	0	0	0	0	0	0	0	0	0	0	0	0	0	0	0	0	0	0	0	0	0	0	X0
368042511	NM_023035	0.6904	0.18592	2354	2124	0	0.0002079	1	0	1	0	0	1	0	0	0	0	0	0	0	0	0	0	0	0	0	0	0	0	0	0	0	0	0	0	0	0	0	X0
17846921	NM_023035	0.51306	0.18481	4771	1886	0	0.0002079	1	0	1	1	0	1	0	0	0	0	0	0	0	0	0	0	0	0	0	0	0	0	0	0	0	0	0	0	0	0	0	X0
61741139	NM_023035	0.53585	0.041203	4771	1886	0	0.000623701	1	0	1	1	0	1	0	0	0	0	0	0	0	0	0	0	0	0	0	0	0	0	0	0	0	0	0	0	0	0	0	X0
1132019	NM_023035	0.69667	0.15738	2032	1968	0	0.0002079	1	0	1	1	0	1	0	0	0	0	0	0	0	0	0	0	0	0	0	0	0	0	0	0	0	0	0	0	0	0	0	X0
144137960	NM_023035	0.68036	0.097386	2541	1968	0	0.0002079	1	0	1	1	0	1	0	0	0	0	0	0	0	0	0	0	0	0	0	0	0	0	0	0	0	0	0	0	0	0	0	X0
188863534	NM_023035	0.90632	0.0040641	2567	1948	0	0.0002079	1	0	1	1	0	1	0	0	0	0	0	0	0	0	0	0	0	0	0	0	0	0	0	0	0	0	0	0	0	0	0	X0
537982877	NM_023035	0.75335	0.045505	1357	2211	0	0.0002079	1	0	1	1	0	1	0	0	0	0	0	0	0	0	0	0	0	0	0	0	0	0	0	0	0	0	0	0	0	0	0	X0
574194354	NM_023035	0.78816	0.002246	0	2242	0	0.0002079	1	0	1	1	0	1	0	0	0	0	0	0	0	0	0	0	0	0	0	0	0	0	0	0	0	0	0	0	0	0	0	X0
201789073	NM_023035	0.98256	0.00091265	0	2200	0	0.0002079	1	0	1	1	0	0	1	0	0	0	0	0	0	0	0	0	0	0	0	0	0	0	0	0	0	0	0	0	0	0	0	X0
201612257	NM_023035	0.84138	0.0055989	0	2316	0	0.000623701	1	0	1	1	0	0	1	0	0	0	0	0	0	0	0	0	0	0	0	0	0	0	0	0	0	0	0	0	0	0	0	X0
561079904	NM_023035	0.71679	0.0067275	864	2316	0	0.0002079	1	0	1	1	0	0	1	0	0	0	0	0	0	0	0	0	0	0	0	0	0	0	0	0	0	0	0	0	0	0	0	X0
199793367	NM_023035	0.87218	0.004592	0	2276	0	0.0004158	1	0	1	1	0	0	1	0	0	0	0	0	0	0	0	0	0	0	0	0	0	0	0	0	0	0	0	0	0	0	0	X0
201647627	NM_023035	0.88579	0.0043521	0	2053	0	0.0004158	1	0	1	1	0	0	1	0	0	0	0	0	0	0	0	0	0	0	0	0	0	0	0	0	0	0	0	0	0	0	0	X0
16027	NM_023035	0.7756	0.0059921	1864	2145	1	0.100623701	1	0	1	1	0	0	1	0	0	0	0	0	0	0	0	0	0	0	0	0	0	0	0	0	0	0	0	0	0	0	0	X1
554091859	NM_023035	0.71351	0.068354	448	2233	0	0.0002079	1	0	1	1	0	0	1	0	0	0	0	0	0	0	0	0	0	0	0	0	0	0	0	0	0	0	0	0	0	0	0	X0
543241805	NM_023035	0.98489	0.00079222	0	2249	0	0.010810811	1	0	1	1	0	0	1	0	0	0	0	0	0	0	0	0	0	0	0	0	0	0	0	0	0	0	0	0	0	0	0	X0
532842904	NM_023035	0.8875	0.0046693	0	1862	0	0.0002079	1	0	1	1	0	0	1	0	0	0	0	0	0	0	0	0	0	0	0	0	0	0	0	0	0	0	0	0	0	0	0	X0
551380805	NM_023035	0.98071	0.0010187	0	1862	0	0.0002079	1	0	1	1	0	0	1	0	0	0	0	0	0	0	0	0	0	0	0	0	0	0	0	0	0	0	0	0	0	0	0	X0
121908242	NM_023035	0.77928	0.0075281	551	1816	0	0.0002079	1	0	1	1	0	0	1	0	0	0	0	0	0	0	0	0	0	0	0	0	0	0	0	0	0	0	0	0	0	0	0	X0
201013405	NM_023035	0.98675	0.00068818	0	2193	0	0.0002079	1	0	1	1	0	0	1	0	0	0	0	0	0	0	0	0	0	0	0	0	0	0	0	0	0	0	0	0	0	0	0	X0
16019	NM_023035	0.9728	0.0014341	0	2090	0	0.004158004	1	0	1	1	0	0	1	0	0	0	0	0	0	0	0	0	0	0	0	0	0	0	0	0	0	0	0	0	0	0	0	X0
556874609	NM_023035	0.98877	0.00051964	0	2023	0	0.0002079	1	0	1	1	0	0	1	0	0	0	0	0	0	0	0	0	0	0	0	0	0	0	0	0	0	0	0	0	0	0	0	X0
374764234	NM_023035	0.92057	0.0042756	418	2390	0	0.0002079	1	0	1	1	0	0	1	0	0	0	0	0	0	0	0	0	0	0	0	0	0	0	0	0	0	0	0	0	0	0	0	X0
563833578	NM_023035	0.93092	0.0026889	0	2483	0	0.0002079	1	0	1	1	0	0	1	0	0	0	0	0	0	0	0	0	0	0	0	0	0	0	0	0	0	0	0	0	0	0	0	X0
184473835	NM_023035	0.98986	0.00052537	0	2403	0	0.0002079	1	0	1	1	0	0	1	0	0	0	0	0	0	0	0	0	0	0	0	0	0	0	0	0	0	0	0	0	0	0	0	X0
201957060	NM_001159740	0.7276	0.0099549	1735	2306	0	0.0002079	1	1	1	1	0	0	0	1	0	0	0	0	0	0	0	0	0	0	0	0	0	0	0	0	0	0	0	0	0	0	0	X0
562333039	NM_001159740	0.41762	0.0079462	1816	2202	0	0.0002079	1	1	1	1	0	0	0	1	0	0	0	0	0	0	0	0	0	0	0	0	0	0	0	0	0	0	0	0	0	0	0	X0
1799931	NM_000015	0.459	0.011149	3392	1179	1	0.077754678	0	0	0	0	0	0	0	0	0	0	0	0	0	0	0	0	0	0	0	0	0	0	0	0	0	0	0	0	0	0	1	X1
1208	NM_000015	0.032299	0.85676	1591	1257	1	0.320997921	0	0	0	0	0	0	0	0	0	0	0	0	0	0	0	0	0	0	0	0	0	0	0	0	0	0	0	0	0	0	1	X1
200893121	NM_000015	0.85159	0.0039944	687	1457	0	0.0002079	0	0	0	0	0	0	0	0	0	0	0	0	0	0	0	0	0	0	0	0	0	0	0	0	0	0	0	0	0	0	0	X0
55700793	NM_000015	0.90699	0.004255	796	1257	0	0.001663202	0	0	0	0	0	0	0	0	0	0	0	0	0	0	0	0	0	0	0	0	0	0	0	0	0	0	0	0	0	0	1	X1
56387565	NM_000015	0.76177	0.0095519	0	1150	0	0.0002079	0	0	0	0	0	0	0	0	0	0	0	0	0	0	0	0	0	0	0	0	0	0	0	0	0	0	0	0	0	0	1	X0
201339185	NM_000015	0.68027	0.098102	1373	1457	0	0.0002079	0	0	0	0	0	0	0	0	0	0	0	0	0	0	0	0	0	0	0	0	0	0	0	0	0	0	0	0	0	0	0	X0
200585149	NM_000015	0.77113	0.010048	1490	1342	0	0.0002079	0	0	0	0	0	0	0	0	0	0	0	0	0	0	0	0	0	0	0	0	0	0	0	0	0	0	0	0	0	0	0	X0
1801280	NM_000015	0.90075	0.0079592	1416	1412	1	0.291683992	0	0	0	0	0	0	0	0	0	0	0	0	0	0	0	0	0	0	0	0	0	0	0	0	0	0	0	0	0	0	1	X1
549917500	NM_000015	0.9607	0.0020646	0	1342	0	0.0002079	0	0	0	0	0	0	0	0	0	0	0	0	0	0	0	0	0	0	0	0	0	0	0	0	0	0	0	0	0	0	0	X0
72466456	NM_000015	0.96045	0.0020717	0	1457	0	0.0004158	0	0	0	0	0	0	0	0	0	0	0	0	0	0	0	0	0	0	0	0	0	0	0	0	0	0	0	0	0	0	1	X0
550851651	NM_000911	0.99251	0.00038488	0	1870	0	0.0004158	0	0	0	0	0	0	0	0	0	0	0	0	0	0	0	0	0	0	0	0	0	0	0	0	0	0	0	0	0	0	0	X0
202095557	NM_000911	0.99027	0.00052452	524	1910	0	0.0004158	0	0	0	0	0	0	0	0	0	0	0	0	0	0	0	0	0	0	0	0	0	0	0	0	0	0	0	0	0	0	0	X0
543729900	NM_000911	0.99027	0.00052452	524	1910	0	0.0002079	0	0	0	0	0	0	0	0	0	0	0	0	0	0	0	0	0	0	0	0	0	0	0	0	0	0	0	0	0	0	0	X0
145377508	NM_000911	0.91284	0.041604	472	2118	0	0.000623701	0	0	0	0	0	0	0	0	0	0	0	0	0	0	0	0	0	0	0	0	0	0	0	0	0	0	0	0	0	0	0	X0
200552760	NM_000911	0.99296	0.00036227	0	2048	0	0.0002079	0	0	0	0	0	0	0	0	0	0	0	0	0	0	0	0	0	0	0	0	0	0	0	0	0	0	0	0	0	0	0	X0
535844446	NM_000911	0.899	0.0033912	635	1574	0	0.0002079	0	0	0	0	0	0	0	0	0	0	0	0	0	0	0	0	0	0	0	0	0	0	0	0	0	0	0	0	0	0	0	X0
184149069	NM_001045	0.88269	0.011423	0	2774	0	0.0002079	0	0	1	0	0	0	0	0	0	0	0	0	0	0	0	0	0	0	0	0	0	0	0	0	0	0	0	0	0	0	0	X0
575214286	NM_001045	0.98979	0.00052726	0	2611	0	0.0002079	0	0	1	0	0	0	0	0	0	0	0	0	0	0	0	0	0	0	0	0	0	0	0	0	0	0	0	0	0	0	0	X0
187378204	NM_000767	0.90327	0.0050461	1097	1823	0	0.0004158	0	0	0	0	0	0	0	0	0	0	0	0	0	0	0	0	0	0	0	0	0	0	0	0	0	0	0	0	0	0	0	X0
200340276	NM_000767	0.75613	0.0096446	1027	1948	0	0.0002079	0	0	0	0	0	0	0	0	0	0	0	0	0	0	0	0	0	0	0	0	0	0	0	0	0	0	0	0	0	0	0	X0
34646544	NM_000767	0.90648	0.003905	0	1846	0	0.001663202	0	0	0	0	0	0	0	0	0	0	0	0	0	0	0	0	0	0	0	0	0	0	0	0	0	0	0	0	0	0	0	X1
36079186	NM_000767	0.13035	0.0038218	0	1776	0	0.000831601	0	0	0	0	0	0	0	0	0	0	0	0	0	0	0	0	0	0	0	0	0	0	0	0	0	0	0	0	0	0	1	X0
537957771	NM_000767	0.33019	0.013798	1633	1837	0	0.0002079	0	0	0	0	0	0	0	0	0	0	0	0	0	0	0	0	0	0	0	0	0	0	0	0	0	0	0	0	0	0	0	X0
3745274	NM_000767	0.28105	0.47404	3810	1837	0	0.311850312	0	0	0	0	0	0	0	0	0	0	0	0	0	0	0	0	0	0	0	0	0	0	0	0	0	0	0	0	0	0	1	X1
3826711	NM_000767	0.92622	0.0038597	1089	1837	0	0.001039501	0	0	0	0	0	0	0	0	0	0	0	0	0	0	0	0	0	0	0	0	0	0	0	0	0	0	0	0	0	0	1	X1
183040778	NM_000767	0.63752	0.066919	2333	1715	0	0.0002079	0	0	0	0	0	0	0	0	0	0	0	0	0	0	0	0	0	0	0	0	0	0	0	0	0	0	0	0	0	0	0	X0
145884402	NM_000767	0.93528	0.0034103	1750	1715	0	0.002079002	0	0	0	0	0	0	0	0	0	0	0	0	0	0	0	0	0	0	0	0	0	0	0	0	0	0	0	0	0	0	1	X0
553968231	NM_000767	0.76651	0.010211	2420	1653	0	0.0002079	0	0	0	0	0	0	0	0	0	0	0	0	0	0	0	0	0	0	0	0	0	0	0	0	0	0	0	0	0	0	0	X0
142421637	NM_000767	0.24482	0.010319	1149	1740	0	0.0004158	0	0	0	0	0	0	0	0	0	0	0	0	0	0	0	0	0	0	0	0	0	0	0	0	0	0	0	0	0	0	0	X0
36060847	NM_000767	0.82877	0.0067635	1149	1740	0	0.0002079	0	0	0	0	0	0	0	0	0	0	0	0	0	0	0	0	0	0	0	0	0	0	0	0	0	0	0	0	0	0	1	X0
572134005	NM_000767	0.7731	0.0050737	1651	1817	0	0.0002079	0	0	0	0	0	0	0	0	0	0	0	0	0	0	0	0	0	0	0	0	0	0	0	0	0	0	0	0	0	0	0	X0
199704872	NM_000767	0.83519	0.036911	1100	1817	0	0.0002079	0	0	0	0	0	0	0	0	0	0	0	0	0	0	0	0	0	0	0	0	0	0	0	0	0	0	0	0	0	0	0	X0
138264188	NM_000767	0.89335	0.0060812	0	1817	0	0.000623701	0	0	0	0	0	0	0	0	0	0	0	0	0	0	0	0	0	0	0	0	0	0	0	0	0	0	0	0	0	0	0	X0
541486480	NM_000767	0.67855	0.011175	1508	1326	0	0.0004158	0	0	0	0	0	0	0	0	0	0	0	0	0	0	0	0	0	0	0	0	0	0	0	0	0	0	0	0	0	0	0	X0
17411404	NM_000767	0.0095892	0.70119	3267	1530	1	0.000623701	0	0	0	0	0	0	0	0	0	0	0	0	0	0	0	0	0	0	0	0	0	0	0	0	0	0	0	0	0	0	0	X0
150072531	NM_000767	0.76063	0.094779	1255	1594	0	0.0002079	0	0	0	0	0	0	0	0	0	0	0	0	0	0	0	0	0	0	0	0	0	0	0	0	0	0	0	0	0	0	0	X0
201500445	NM_000767	0.89108	0.0057114	539	1854	0	0.0002079	0	0	0	0	0	0	0	0	0	0	0	0	0	0	0	0	0	0	0	0	0	0	0	0	0	0	0	0	0	0	0	X0
558830117	NM_000767	0.8143	0.0052866	539	1854	0	0.0002079	0	0	0	0	0	0	0	0	0	0	0	0	0	0	0	0	0	0	0	0	0	0	0	0	0	0	0	0	0	0	0	X0
553658831	NM_000767	0.1018	0.0099713	1079	1854	0	0.0002079	0	0	0	0	0	0	0	0	0	0	0	0	0	0	0	0	0	0	0	0	0	0	0	0	0	0	0	0	0	0	0	X0
550123822	NM_000767	0.56297	0.051932	3775	1854	0	0.0002079	0	0	0	0	0	0	0	0	0	0	0	0	0	0	0	0	0	0	0	0	0	0	0	0	0	0	0	0	0	0	0	X0
567219326	NM_000767	0.9269	0.0038518	0	1854	0	0.0002079	0	0	0	0	0	0	0	0	0	0	0	0	0	0	0	0	0	0	0	0	0	0	0	0	0	0	0	0	0	0	0	X0
143430880	NM_000164	0.86788	0.029632	0	1934	0	0.001039501	0	0	0	0	0	0	0	0	0	0	0	0	0	0	0	0	0	0	0	0	0	0	0	0	0	0	0	0	0	0	0	X0
200562041	NM_000164	0.89498	0.0034899	504	1984	0	0.000831601	0	0	0	0	0	0	0	0	0	0	0	0	0	0	0	0	0	0	0	0	0	0	0	0	0	0	0	0	0	0	0	X0
201212950	NM_000164	0.9715	0.0014986	2326	2150	0	0.0002079	0	0	0	0	0	0	0	0	0	0	0	0	0	0	0	0	0	0	0	0	0	0	0	0	0	0	0	0	0	0	0	X0
199583937	NM_000164	0.97419	0.0013679	0	2220	0	0.0002079	0	0	0	0	0	0	0	0	0	0	0	0	0	0	0	0	0	0	0	0	0	0	0	0	0	0	0	0	0	0	0	X0
373900520	NM_000164	0.84531	0.002581	1809	2212	0	0.0004158	0	0	0	0	0	0	0	0	0	0	0	0	0	0	0	0	0	0	0	0	0	0	0	0	0	0	0	0	0	0	0	X0
199991013	NM_000164	0.91281	0.0025251	479	2087	0	0.0002079	0	0	0	0	0	0	0	0	0	0	0	0	0	0	0	0	0	0	0	0	0	0	0	0	0	0	0	0	0	0	0	X0
13306402	NM_000164	0.91281	0.0025251	958	2087	0	0.002494802	0	0	0	0	0	0	0	0	0	0	0	0	0	0	0	0	0	0	0	0	0	0	0	0	0	0	0	0	0	0	0	X0
557495616	NM_000164	0.9714	0.0014973	0	2023	0	0.0002079	0	0	0	0	0	0	0	0	0	0	0	0	0	0	0	0	0	0	0	0	0	0	0	0	0	0	0	0	0	0	0	X0
568378559	NM_000164	0.96459	0.0018574	0	2023	0	0.0004158	0	0	0	0	0	0	0	0	0	0	0	0	0	0	0	0	0	0	0	0	0	0	0	0	0	0	0	0	0	0	0	X0
552883021	NM_000164	0.84385	0.0037027	0	2352	0	0.0002079	0	0	0	0	0	0	0	0	0	0	0	0	0	0	0	0	0	0	0	0	0	0	0	0	0	0	0	0	0	0	0	X0
531822305	NM_000164	0.43711	0.007089	895	2235	0	0.0002079	0	0	0	0	0	0	0	0	0	0	0	0	0	0	0	0	0	0	0	0	0	0	0	0	0	0	0	0	0	0	0	X0
562601321	NM_000164	0.75439	0.19927	1894	2112	0	0.0002079	0	0	0	0	0	0	0	0	0	0	0	0	0	0	0	0	0	0	0	0	0	0	0	0	0	0	0	0	0	0	0	X0
1800437	NM_000164	0.92995	0.0039236	572	1748	1	0.163409563	0	0	0	0	0	0	0	0	0	0	0	0	0	0	0	0	0	0	0	0	0	0	0	0	0	0	0	0	0	0	0	X1
200089159	NM_000164	0.9741	0.0013704	0	1748	0	0.0002079	0	0	0	0	0	0	0	0	0	0	0	0	0	0	0	0	0	0	0	0	0	0	0	0	0	0	0	0	0	0	0	X0
74751167	NM_000164	0.87398	0.0020098	0	1748	0	0.0004158	0	0	0	0	0	0	0	0	0	0	0	0	0	0	0	0	0	0	0	0	0	0	0	0	0	0	0	0	0	0	0	X0
538228511	NM_000361	0.86205	0.0057294	926	2160	0	0.0002079	0	0	0	0	0	0	0	0	0	0	0	0	0	0	0	0	0	0	0	0	0	0	0	0	0	0	0	0	0	0	0	X0
529826570	NM_000361	0.85789	0.0052934	1216	2466	0	0.0002079	0	0	0	0	0	0	0	0	0	0	0	0	0	0	0	0	0	0	0	0	0	0	0	0	0	0	0	0	0	0	0	X0
546519295	NM_000361	0.1807	0.22025	3244	2466	0	0.0002079	0	0	0	0	0	0	0	0	0	0	0	0	0	0	0	0	0	0	0	0	0	0	0	0	0	0	0	0	0	0	0	X0
201487514	NM_000361	0.79196	0.0081773	829	2414	0	0.0002079	0	0	0	0	0	0	0	0	0	0	0	0	0	0	0	0	0	0	0	0	0	0	0	0	0	0	0	0	0	0	0	X0
537228949	NM_000361	0.68828	0.055019	4025	2484	0	0.0002079	0	0	0	0	0	0	0	0	0	0	0	0	0	0	0	0	0	0	0	0	0	0	0	0	0	0	0	0	0	0	0	X0
138861385	NM_000361	0.9305	0.0033156	0	2484	0	0.0002079	0	0	0	0	0	0	0	0	0	0	0	0	0	0	0	0	0	0	0	0	0	0	0	0	0	0	0	0	0	0	0	X0
558062456	NM_019076	0.88072	0.0049581	0	1734	0	0.0002079	0	0	0	0	0	0	0	0	0	0	0	0	0	0	0	0	0	0	0	0	0	0	0	0	0	0	0	0	0	0	0	X0
17863762	NM_019076	0.90678	0.0038113	0	1734	0	0.006029106	0	0	0	0	0	0	0	0	0	0	0	0	0	0	0	0	0	0	0	0	0	0	0	0	0	0	0	0	0	0	1	X0
543743876	NM_019076	0.69623	0.013446	1154	1734	0	0.0002079	0	0	0	0	0	0	0	0	0	0	0	0	0	0	0	0	0	0	0	0	0	0	0	0	0	0	0	0	0	0	0	X0
201696304	NM_019076	0.76213	0.0070773	0	1734	0	0.0002079	0	0	0	0	0	0	0	0	0	0	0	0	0	0	0	0	0	0	0	0	0	0	0	0	0	0	0	0	0	0	0	X0
577893199	NM_019076	0.429	0.029086	3461	1734	0	0.0002079	0	0	0	0	0	0	0	0	0	0	0	0	0	0	0	0	0	0	0	0	0	0	0	0	0	0	0	0	0	0	0	X0
113488922	NM_019076	0.85113	0.022668	2307	1734	0	0.0002079	0	0	0	0	0	0	0	0	0	0	0	0	0	0	0	0	0	0	0	0	0	0	0	0	0	0	0	0	0	0	0	X0
200115254	NM_019076	0.67172	0.0079962	2884	1734	0	0.0002079	0	0	0	0	0	0	0	0	0	0	0	0	0	0	0	0	0	0	0	0	0	0	0	0	0	0	0	0	0	0	0	X0
572113107	NM_019076	0.69049	0.029094	2884	1734	0	0.000623701	0	0	0	0	0	0	0	0	0	0	0	0	0	0	0	0	0	0	0	0	0	0	0	0	0	0	0	0	0	0	0	X0
45504099	NM_019076	0.94084	0.0098884	0	1734	0	0.003534304	0	0	0	0	0	0	0	0	0	0	0	0	0	0	0	0	0	0	0	0	0	0	0	0	0	0	0	0	0	0	0	X0
376692776	NM_019076	0.91146	0.0046146	0	1734	0	0.0002079	0	0	0	0	0	0	0	0	0	0	0	0	0	0	0	0	0	0	0	0	0	0	0	0	0	0	0	0	0	0	0	X0
200386687	NM_001178065	0.97009	0.0012198	0	2774	0	0.0002079	0	0	0	0	0	0	0	0	0	0	0	0	0	0	0	0	0	0	0	0	0	0	0	0	0	0	0	0	0	0	0	X0
568902441	NM_001178065	0.96517	0.0088181	0	2454	0	0.0004158	0	0	0	0	0	0	0	0	0	0	0	0	0	0	0	0	0	0	0	0	0	0	0	0	0	0	0	0	0	0	0	X0
185453682	NM_001178065	0.84434	0.0020239	0	2468	0	0.0002079	1	1	1	0	0	1	0	0	0	0	0	0	0	1	0	0	0	0	0	0	0	0	0	0	0	0	0	0	0	0	0	X0
1042636	NM_001178065	0.90749	0.002344	785	2547	1	0.207276507	1	1	1	0	0	1	0	0	0	0	0	0	0	1	0	0	0	0	0	0	0	0	0	0	0	0	0	0	0	0	1	X1
542434118	NM_001178065	0.84456	0.052024	451	2218	0	0.0002079	1	1	1	0	0	1	0	0	0	0	0	0	0	1	0	0	0	0	0	0	0	0	0	0	0	0	0	0	0	0	0	X0
200883282	NM_001178065	0.87284	0.004098	1146	2618	0	0.0002079	1	1	1	0	0	1	0	0	0	0	0	0	0	1	0	0	0	0	0	0	0	0	0	0	0	0	0	0	0	0	0	X0
533567836	NM_001178065	0.92328	0.050138	0	2618	0	0.0002079	1	1	1	0	0	1	0	0	0	0	0	0	0	1	0	0	0	0	0	0	0	0	0	0	0	0	0	0	0	0	0	X0
567996888	NM_001178065	0.97355	0.0012444	0	2618	0	0.0002079	1	1	1	0	0	1	0	0	0	0	0	0	0	1	0	0	0	0	0	0	0	0	0	0	0	0	0	0	0	0	0	X0
539831588	NM_001178065	0.98178	0.0009591	0	2634	0	0.0002079	1	1	1	0	0	1	0	0	0	0	0	0	0	1	0	0	0	0	0	0	0	0	0	0	0	0	0	0	0	0	0	X0
117375173	NM_001178065	0.95153	0.0088867	380	2634	0	0.00956341	1	1	1	0	0	1	0	0	0	0	0	0	0	1	0	0	0	0	0	0	0	0	0	0	0	0	0	0	0	0	0	X0
571007208	NM_001178065	0.72949	0.0049051	1134	2645	0	0.0002079	0	0	0	0	0	0	0	0	0	0	0	0	0	0	0	0	0	0	0	0	0	0	0	0	0	0	0	0	0	0	0	X0
548403340	NM_001178065	0.8808	0.037622	1108	2707	0	0.0002079	0	0	0	0	0	0	0	0	0	0	0	0	0	0	0	0	0	0	0	0	0	0	0	0	0	0	0	0	0	0	0	X0
142168444	NM_177973	0.35433	0.0449	1243	2413	0	0.000623701	1	1	1	0	1	0	0	1	0	0	0	0	0	0	0	0	0	0	0	0	0	0	0	0	0	0	0	0	0	0	0	X0
61748775	NM_177973	0.52346	0.011374	3530	2266	0	0.004573805	1	1	1	0	1	0	0	1	0	0	0	0	0	0	0	0	0	0	0	0	0	0	0	0	0	0	0	0	0	0	0	X0
199827788	NM_177973	0.80603	0.043984	514	1947	0	0.0002079	1	1	1	0	0	0	0	1	0	1	0	0	0	0	0	0	0	0	0	0	0	0	0	0	0	0	0	0	0	0	0	X0
143866846	NM_177973	0.84736	0.006248	511	1956	0	0.0002079	1	1	1	0	0	0	0	1	0	1	0	0	0	0	0	0	0	0	0	0	0	0	0	0	0	0	0	0	0	0	0	X0
550795943	NM_177973	0.86279	0.0039597	474	2109	0	0.0002079	1	1	1	0	0	0	0	0	0	0	0	0	0	0	0	0	0	0	0	0	0	0	0	0	0	0	0	0	0	0	0	X0
544073330	NM_177973	0.84639	0.023484	2260	2212	0	0.0002079	0	0	0	0	0	0	0	0	0	0	0	0	0	0	0	0	0	0	0	0	0	0	0	0	0	0	0	0	0	0	0	X0
535907004	NM_177973	0.34616	0.0084231	973	1027	0	0.0002079	1	1	1	0	1	0	0	1	0	0	0	0	0	0	0	0	0	0	0	0	0	0	0	0	0	0	0	0	0	0	0	X0
201323763	NM_000024	0.94082	0.0030219	0	2431	0	0.0004158	1	1	1	0	0	0	0	0	0	1	0	0	0	0	0	0	0	0	0	0	0	0	0	0	0	0	0	0	0	0	0	X0
200042760	NM_000024	0.19961	0.0072098	797	2510	0	0.001039501	1	1	1	0	0	0	0	0	0	1	0	0	0	0	0	0	0	0	0	0	0	0	0	0	0	0	0	0	0	0	0	X0
1800888	NM_000024	0.92397	0.049204	0	2510	0	0.004158004	1	1	1	0	0	0	0	0	0	1	0	0	0	0	0	0	0	0	0	0	0	0	0	0	0	0	0	0	0	0	1	X0
377479513	NM_001033	0.98272	0.00090741	398	2510	0	0.0002079	1	0	1	0	0	0	0	0	0	1	0	0	0	0	0	0	0	0	0	0	0	0	0	0	0	0	0	0	0	0	0	X0
72555793	NM_001033	0.98499	0.00079737	384	2606	0	0.003118503	0	0	0	0	0	0	0	0	0	0	0	0	0	0	0	0	0	0	0	0	0	0	0	0	0	0	0	0	0	0	0	X0
565551203	NM_001130674	0.98639	0.00067414	0	2418	0	0.0002079	0	0	1	0	0	0	0	0	0	0	0	0	0	0	0	0	0	0	0	0	0	0	0	0	0	0	0	0	0	0	0	X0
117820033	NM_001130674	0.96637	0.0011797	0	2689	0	0.0004158	0	0	1	0	0	0	0	0	0	0	0	0	0	0	0	0	0	0	0	0	0	0	0	0	0	0	0	0	0	0	0	X0
1043879	NM_020317	0.85957	0.0044899	439	2278	1	0.108939709	0	0	0	0	0	0	0	0	0	0	0	0	0	0	0	0	0	0	0	0	0	0	0	0	0	0	0	0	0	0	1	X1
114307014	NM_020317	0.79842	0.039337	0	2435	0	0.0004158	0	0	0	0	0	0	0	0	0	0	0	0	0	0	0	0	0	0	0	0	0	0	0	0	0	0	0	0	0	0	0	X0
34619962	NM_020317	0.93023	0.0036683	0	2032	0	0.002702703	0	0	0	0	0	0	0	0	0	0	0	0	0	0	0	0	0	0	0	0	0	0	0	0	0	0	0	0	0	0	0	X0
546835450	NM_020317	0.80494	0.01	1049	1906	0	0.0002079	0	0	0	0	0	0	0	0	0	0	0	0	0	0	0	0	0	0	0	0	0	0	0	0	0	0	0	0	0	0	0	X0
550652778	NM_020317	0.90613	0.0049373	981	2038	0	0.0002079	0	0	0	0	0	0	0	0	0	0	0	0	0	0	0	0	0	0	0	0	0	0	0	0	0	0	0	0	0	0	0	X0
201575409	NM_000744	0.93004	0.00305	552	1810	0	0.0002079	1	1	1	0	0	0	0	1	0	0	0	0	0	0	0	0	0	0	0	0	0	0	0	0	0	0	0	0	0	0	0	X0
201168195	NM_000744	0.99095	0.00047445	0	1934	0	0.0002079	1	1	1	0	0	0	0	1	0	0	0	0	0	0	0	0	0	0	0	0	0	0	0	0	0	0	0	0	0	0	0	X0
537904499	NM_000744	0.91615	0.002899	0	2049	0	0.0004158	1	1	1	0	0	0	0	1	0	0	0	0	0	0	0	0	0	0	0	0	0	0	0	0	0	0	0	0	0	0	0	X0
199949135	NM_000744	0.9341	0.0024667	0	2049	0	0.0002079	1	1	1	0	0	0	0	1	0	0	0	0	0	0	0	0	0	0	0	0	0	0	0	0	0	0	0	0	0	0	0	X0
201739273	NM_000744	0.69775	0.062152	943	2120	0	0.000623701	1	1	1	0	0	0	0	1	0	0	0	0	0	0	0	0	0	0	0	0	0	0	0	0	0	0	0	0	0	0	0	X0
549863396	NM_000744	0.71801	0.0082215	2921	2054	0	0.0002079	1	1	1	0	0	0	0	1	0	0	0	0	0	0	0	0	0	0	0	0	0	0	0	0	0	0	0	0	0	0	0	X0
529323709	NM_016308	0.72303	0.0073468	2224	2248	0	0.0002079	1	0	1	0	0	1	0	0	0	0	0	0	0	0	0	0	0	0	0	0	0	0	0	0	0	0	0	0	0	0	0	X0
72553947	NM_016308	0.89296	0.0017715	0	2446	0	0.005821206	1	0	1	0	0	1	0	0	0	0	0	0	0	0	0	0	0	0	0	0	0	0	0	0	0	0	0	0	0	0	0	X0
72553946	NM_016308	0.85423	0.0012187	0	2446	0	0.004573805	1	0	1	0	0	1	0	0	0	0	0	0	0	0	0	0	0	0	0	0	0	0	0	0	0	0	0	0	0	0	0	X0
141304390	NM_016308	0.89989	0.00338	0	2366	0	0.0002079	1	0	1	0	0	1	0	0	0	0	0	0	0	0	0	0	0	0	0	0	0	0	0	0	0	0	0	0	0	0	0	X0
200008251	NM_004313	0.98657	0.00072437	499	2004	0	0.0004158	0	0	0	0	0	0	0	0	0	0	0	0	0	0	0	0	0	0	0	0	0	0	0	0	0	0	0	0	0	0	0	X0
554517768	NM_002128	0.90723	0.0025573	0	2575	0	0.0002079	0	0	0	0	0	0	0	0	0	0	0	0	0	0	0	0	0	0	0	0	0	0	0	0	0	0	0	0	0	0	0	X0
114322360	NM_005577	0.39454	0.063535	1498	1335	0	0.011850312	0	0	0	0	0	0	0	0	0	0	0	0	0	0	0	0	0	0	0	0	0	0	0	0	0	0	0	0	0	0	0	X1
41267807	NM_005577	0.92674	0.0038567	0	1335	0	0.003534304	0	0	0	0	0	0	0	0	0	0	0	0	0	0	0	0	0	0	0	0	0	0	0	0	0	0	0	0	0	0	0	X1
373073839	NM_005577	0.16227	0.45058	2407	1246	0	0.001039501	0	0	0	0	0	0	0	0	0	0	0	0	0	0	0	0	0	0	0	0	0	0	0	0	0	0	0	0	0	0	0	X0
3798220	NM_005577	0.66936	0.005309	0	1403	1	0.052182952	0	0	0	0	0	0	0	0	0	0	0	0	0	0	0	0	0	0	0	0	0	0	0	0	0	0	0	0	0	0	1	X1
552679738	NM_005577	0.9205	0.0041789	0	1359	0	0.0004158	0	0	0	0	0	0	0	0	0	0	0	0	0	0	0	0	0	0	0	0	0	0	0	0	0	0	0	0	0	0	0	X0
573087198	NM_005577	0.53719	0.013243	5574	1256	0	0.0002079	0	0	0	0	0	0	0	0	0	0	0	0	0	0	0	0	0	0	0	0	0	0	0	0	0	0	0	0	0	0	0	X0
200831181	NM_005577	0.59981	0.01512	0	1177	0	0.0002079	0	0	0	0	0	0	0	0	0	0	0	0	0	0	0	0	0	0	0	0	0	0	0	0	0	0	0	0	0	0	0	X0
575752328	NM_005577	0.81042	0.0044622	810	1234	0	0.0004158	0	0	0	0	0	0	0	0	0	0	0	0	0	0	0	0	0	0	0	0	0	0	0	0	0	0	0	0	0	0	0	X0
556277165	NM_005577	0.86716	0.0069949	1719	1164	0	0.0002079	0	0	0	0	0	0	0	0	0	0	0	0	0	0	0	0	0	0	0	0	0	0	0	0	0	0	0	0	0	0	0	X0
144281871	NM_005577	0.72371	0.032849	0	1164	0	0.001039501	0	0	0	0	0	0	0	0	0	0	0	0	0	0	0	0	0	0	0	0	0	0	0	0	0	0	0	0	0	0	0	X0
201740563	NM_005577	0.58214	0.011951	5063	988	0	0.0004158	0	0	0	0	0	0	0	0	0	0	0	0	0	0	0	0	0	0	0	0	0	0	0	0	0	0	0	0	0	0	0	X0
374480077	NM_005577	0.48527	0.117	5063	988	0	0.001039501	0	0	0	0	0	0	0	0	0	0	0	0	0	0	0	0	0	0	0	0	0	0	0	0	0	0	0	0	0	0	0	X0
181994292	NM_005577	0.93522	0.0034217	0	1254	0	0.000831601	0	0	0	0	0	0	0	0	0	0	0	0	0	0	0	0	0	0	0	0	0	0	0	0	0	0	0	0	0	0	0	X0
59566810	NM_005577	0.67474	0.01559	1540	1299	0	0.016216216	0	0	0	0	0	0	0	0	0	0	0	0	0	0	0	0	0	0	0	0	0	0	0	0	0	0	0	0	0	0	0	X1
190740028	NM_005577	0.22943	0.01913	4620	1299	0	0.003534304	0	0	0	0	0	0	0	0	0	0	0	0	0	0	0	0	0	0	0	0	0	0	0	0	0	0	0	0	0	0	0	X0
140720828	NM_005577	0.065425	0.017909	2583	1161	0	0.001039501	1	0	1	0	0	0	0	1	0	0	0	0	0	0	0	0	0	0	0	0	0	0	0	0	0	0	0	0	0	0	0	X0
200730022	NM_005577	0.41704	0.021161	4154	963	0	0.0002079	1	0	1	0	0	0	0	1	0	0	0	0	0	0	0	0	0	0	0	0	0	0	0	0	0	0	0	0	0	0	0	X0
7765803	NM_005577	0.020541	0.58167	4428	903	1	0.407276507	1	0	1	0	0	0	0	1	0	0	0	0	0	0	0	0	0	0	0	0	0	0	0	0	0	0	0	0	0	0	0	X1
369875346	NM_005577	0.24899	0.21274	797	1254	0	0.001247401	1	0	1	0	0	0	0	1	0	0	0	0	0	0	0	0	0	0	0	0	0	0	0	0	0	0	0	0	0	0	0	X1
200376184	NM_005577	0.57861	0.0099011	7115	562	0	0.0004158	1	0	1	0	0	0	0	1	0	0	0	0	0	0	0	0	0	0	0	0	0	0	0	0	0	0	0	0	0	0	0	X0
569568759	NM_005577	0.87346	0.0066674	0	1170	0	0.0002079	1	0	1	0	0	0	0	1	0	0	0	0	0	0	0	0	0	0	0	0	0	0	0	0	0	0	0	0	0	0	0	X0
142720914	NM_005577	0.71304	0.0095696	0	612	0	0.001039501	1	0	1	0	0	0	0	1	0	0	0	0	0	0	0	0	0	0	0	0	0	0	0	0	0	0	0	0	0	0	0	X0
113020022	NM_005577	0.64266	0.015466	3530	1133	0	0.0004158	1	0	1	0	0	0	0	1	0	0	0	0	0	0	0	0	0	0	0	0	0	0	0	0	0	0	0	0	0	0	0	X0
529980467	NM_005577	0.85913	0.0074047	0	966	0	0.0002079	1	0	1	0	0	0	0	1	0	0	0	0	0	0	0	0	0	0	0	0	0	0	0	0	0	0	0	0	0	0	0	X0
566459406	NM_005577	0.85913	0.0074047	0	966	0	0.0004158	1	0	1	0	0	0	0	1	0	0	0	0	0	0	0	0	0	0	0	0	0	0	0	0	0	0	0	0	0	0	0	X0
372640159	NM_005577	0.47587	0.0083055	0	995	0	0.001247401	1	0	1	0	0	0	0	1	0	0	0	0	0	0	0	0	0	0	0	0	0	0	0	0	0	0	0	0	0	0	0	X0
191762721	NM_005577	0.40324	0.064942	2477	1211	0	0.0002079	1	0	1	0	0	0	0	0	0	0	0	0	0	0	0	0	0	0	0	0	0	0	0	0	0	0	0	0	0	0	0	X0
375385826	NM_005577	0.85708	0.0074761	826	1211	0	0.0002079	1	0	1	0	0	0	0	0	0	0	0	0	0	0	0	0	0	0	0	0	0	0	0	0	0	0	0	0	0	0	0	X0
201060881	NM_005577	0.86848	0.0069142	0	1211	0	0.0002079	1	0	1	0	0	0	0	0	0	0	0	0	0	0	0	0	0	0	0	0	0	0	0	0	0	0	0	0	0	0	0	X0
200491482	NM_005577	0.73928	0.012032	773	1294	0	0.0004158	1	0	1	0	0	0	0	0	0	0	0	0	0	0	0	0	0	0	0	0	0	0	0	0	0	0	0	0	0	0	0	X0
200254500	NM_000639	0.87064	0.016781	901	2221	0	0.0004158	0	0	0	0	0	0	0	0	0	0	0	0	0	0	0	0	0	0	0	0	0	0	0	0	0	0	0	0	0	0	0	X0
558758285	NM_000639	0.92823	0.0077231	1436	1392	0	0.0004158	0	0	0	0	0	0	0	0	0	0	0	0	0	0	0	0	0	0	0	0	0	0	0	0	0	0	0	0	0	0	0	X0
563972840	NM_006180	0.8072	0.005707	1189	2522	0	0.000623701	0	0	0	0	0	0	0	0	0	0	0	0	0	0	0	0	0	0	0	0	0	0	0	0	0	0	0	0	0	0	0	X0
144037140	NM_006180	0.94234	0.0030361	799	2504	0	0.0004158	0	0	0	0	0	0	0	0	0	0	0	0	0	0	0	0	0	0	0	0	0	0	0	0	0	0	0	0	0	0	0	X0
78936193	NM_006180	0.85777	0.0050172	452	2213	0	0.001039501	0	0	0	0	0	0	0	0	0	0	0	0	0	0	0	0	0	0	0	0	0	0	0	0	0	0	0	0	0	0	0	X0
532184896	NM_006180	0.9916	0.00044073	0	2607	0	0.0002079	1	1	1	0	0	0	0	0	1	0	0	0	0	0	0	0	0	0	0	0	0	0	0	0	0	0	0	0	0	0	0	X0
183322024	NM_006180	0.93322	0.0022195	2216	2257	0	0.0004158	0	0	0	0	0	0	0	0	0	0	0	0	0	0	0	0	0	0	0	0	0	0	0	0	0	0	0	0	0	0	0	X0
181235146	NM_006345	0.96951	0.0016129	0	2563	0	0.0002079	1	0	1	0	0	0	1	0	0	0	0	0	0	0	0	0	0	0	0	0	0	0	0	0	0	0	0	0	0	0	0	X0
557772746	NM_006345	0.98889	0.00058531	0	2774	0	0.0002079	1	0	1	0	0	0	0	0	0	0	0	0	0	0	0	0	0	0	0	0	0	0	0	0	0	0	0	0	0	0	0	X0
538043925	NM_006345	0.85396	0.00099657	0	2774	0	0.0002079	1	0	1	0	0	0	0	0	0	0	0	0	0	0	0	0	0	0	0	0	0	0	0	0	0	0	0	0	0	0	0	X0
199595007	NM_006345	0.98158	0.0009719	0	2430	0	0.0002079	1	0	1	0	0	0	1	0	0	0	0	0	0	0	0	0	0	0	0	0	0	0	0	0	0	0	0	0	0	0	0	X0
147121215	NM_006345	0.9636	0.001902	482	2073	0	0.002910603	1	0	1	0	0	0	0	0	0	0	0	0	0	0	0	0	0	0	0	0	0	0	0	0	0	0	0	0	0	0	0	X0
143375647	NM_006345	0.98817	0.00061748	0	2642	0	0.000623701	1	0	1	0	1	0	0	0	0	0	0	0	0	0	0	0	0	0	0	0	0	0	0	0	0	0	0	0	0	0	0	X0
115329927	NM_006345	0.90719	0.0048775	947	2111	0	0.002286902	1	0	1	0	0	0	0	0	0	0	0	0	0	0	0	0	0	0	0	0	0	0	0	0	0	0	0	0	0	0	0	X0
148515839	NM_006345	0.84005	0.00544	2842	2111	0	0.0004158	1	0	1	0	0	0	0	0	0	0	0	0	0	0	0	0	0	0	0	0	0	0	0	0	0	0	0	0	0	0	0	X0
537929806	NM_006345	0.98816	0.00061748	0	2554	0	0.0002079	1	0	1	0	0	0	0	0	0	0	0	0	0	0	0	0	0	0	0	0	0	0	0	0	0	0	0	0	0	0	0	X0
149368642	NM_006345	0.88546	0.021973	1895	2111	0	0.000831601	1	0	1	0	0	0	0	0	0	0	0	0	0	0	0	0	0	0	0	0	0	0	0	0	0	0	0	0	0	0	0	X0
141510850	NM_006345	0.91467	0.004137	360	2774	0	0.0002079	1	0	1	0	0	0	1	0	0	0	0	0	0	0	0	0	0	0	0	0	0	0	0	0	0	0	0	0	0	0	0	X0
193097418	NM_000123	0.97142	0.0015163	2042	2448	0	0.0004158	0	0	0	0	0	0	0	0	0	0	0	0	0	0	0	0	0	0	0	0	0	0	0	0	0	0	0	0	0	0	0	X0
187564382	NM_000123	0.90876	0.00271	0	2488	0	0.0004158	0	0	0	0	0	0	0	0	0	0	0	0	0	0	0	0	0	0	0	0	0	0	0	0	0	0	0	0	0	0	0	X0
183202756	NM_000123	0.88948	0.0047313	0	2488	0	0.0002079	0	0	0	0	0	0	0	0	0	0	0	0	0	0	0	0	0	0	0	0	0	0	0	0	0	0	0	0	0	0	0	X0
1047769	NM_000123	0.94021	0.0030694	0	2488	0	0.019126819	0	0	0	0	0	0	0	0	0	0	0	0	0	0	0	0	0	0	0	0	0	0	0	0	0	0	0	0	0	0	0	X1
141369732	NM_000123	0.90663	0.009531	412	2429	0	0.001663202	0	0	0	0	0	0	0	0	0	0	0	0	0	0	0	0	0	0	0	0	0	0	0	0	0	0	0	0	0	0	0	X0
199696019	NM_000123	0.14135	0.011636	3875	2323	0	0.0002079	0	0	0	0	0	0	0	0	0	0	0	0	0	0	0	0	0	0	0	0	0	0	0	0	0	0	0	0	0	0	0	X0
542697960	NM_000123	0.7518	0.0074778	910	2197	0	0.0002079	0	0	0	0	0	0	0	0	0	0	0	0	0	0	0	0	0	0	0	0	0	0	0	0	0	0	0	0	0	0	0	X0
9514066	NM_000123	0.69595	0.032926	415	2412	1	0.001455301	0	0	0	0	0	0	0	0	0	0	0	0	0	0	0	0	0	0	0	0	0	0	0	0	0	0	0	0	0	0	0	X0
144208043	NM_000123	0.80092	0.0071059	0	2274	0	0.0002079	0	0	0	0	0	0	0	0	0	0	0	0	0	0	0	0	0	0	0	0	0	0	0	0	0	0	0	0	0	0	0	X0
4150387	NM_000123	0.53338	0.0385	1246	2408	0	0.001039501	0	0	0	0	0	0	0	0	0	0	0	0	0	0	0	0	0	0	0	0	0	0	0	0	0	0	0	0	0	0	0	X0
147955525	NM_000123	0.80675	0.00615	0	2526	0	0.0002079	0	0	0	0	0	0	0	0	0	0	0	0	0	0	0	0	0	0	0	0	0	0	0	0	0	0	0	0	0	0	0	X0
142856022	NM_000123	0.89761	0.0053536	1209	2481	0	0.0002079	0	0	0	0	0	0	0	0	0	0	0	0	0	0	0	0	0	0	0	0	0	0	0	0	0	0	0	0	0	0	0	X0
146344855	NM_000123	0.88183	0.0046778	0	2481	0	0.000831601	0	0	0	0	0	0	0	0	0	0	0	0	0	0	0	0	0	0	0	0	0	0	0	0	0	0	0	0	0	0	0	X0
4150342	NM_000123	0.97726	0.0012019	0	2218	0	0.006029106	0	0	0	0	0	0	0	0	0	0	0	0	0	0	0	0	0	0	0	0	0	0	0	0	0	0	0	0	0	0	0	X0
201581850	NM_000123	0.95878	0.0017302	389	2572	0	0.000623701	0	0	0	0	0	0	0	0	0	0	0	0	0	0	0	0	0	0	0	0	0	0	0	0	0	0	0	0	0	0	0	X0
570252494	NM_000123	0.9746	0.00134	778	2572	0	0.0002079	0	0	0	0	0	0	0	0	0	0	0	0	0	0	0	0	0	0	0	0	0	0	0	0	0	0	0	0	0	0	0	X0
199651040	NM_000123	0.82686	0.008037	1228	2442	0	0.0002079	0	0	0	0	0	0	0	0	0	0	0	0	0	0	0	0	0	0	0	0	0	0	0	0	0	0	0	0	0	0	0	X0
4150319	NM_000123	0.50681	0.071142	3115	2568	0	0.000623701	0	0	0	0	0	0	0	0	0	0	0	0	0	0	0	0	0	0	0	0	0	0	0	0	0	0	0	0	0	0	0	X0
148062220	NM_000123	0.881	0.0062728	2478	2421	0	0.0002079	0	0	0	0	0	0	0	0	0	0	0	0	0	0	0	0	0	0	0	0	0	0	0	0	0	0	0	0	0	0	0	X0
144645075	NM_000123	0.71038	0.010369	1197	2506	0	0.0002079	0	0	0	0	0	0	0	0	0	0	0	0	0	0	0	0	0	0	0	0	0	0	0	0	0	0	0	0	0	0	0	X0
2227869	NM_000123	0.33905	0.41722	1561	2563	0	0.042827443	0	0	0	0	0	0	0	0	0	0	0	0	0	0	0	0	0	0	0	0	0	0	0	0	0	0	0	0	0	0	0	X1
201684551	NM_000123	0.70355	0.070908	1890	2646	0	0.0002079	0	0	0	0	0	0	0	0	0	0	0	0	0	0	0	0	0	0	0	0	0	0	0	0	0	0	0	0	0	0	0	X0
149867583	NM_000123	0.35288	0.011942	1954	2559	0	0.0004158	0	0	0	0	0	0	0	0	0	0	0	0	0	0	0	0	0	0	0	0	0	0	0	0	0	0	0	0	0	0	0	X0
140917545	NM_000123	0.83391	0.11562	1642	2437	0	0.0004158	0	0	0	0	0	0	0	0	0	0	0	0	0	0	0	0	0	0	0	0	0	0	0	0	0	0	0	0	0	0	0	X0
577826260	NM_000123	0.36013	0.090204	2830	2473	0	0.0004158	0	0	0	0	0	0	0	0	0	0	0	0	0	0	0	0	0	0	0	0	0	0	0	0	0	0	0	0	0	0	0	X0
569799893	NM_000123	0.83391	0.0028077	1231	2437	0	0.0002079	0	0	0	0	0	0	0	0	0	0	0	0	0	0	0	0	0	0	0	0	0	0	0	0	0	0	0	0	0	0	0	X0
143667470	NM_000123	0.027147	0.33933	2876	2434	1	0.0004158	0	0	0	0	0	0	0	0	0	0	0	0	0	0	0	0	0	0	0	0	0	0	0	0	0	0	0	0	0	0	0	X0
201185418	NM_000123	0.70505	0.0099383	2969	2358	0	0.0004158	0	0	0	0	0	0	0	0	0	0	0	0	0	0	0	0	0	0	0	0	0	0	0	0	0	0	0	0	0	0	0	X0
145785261	NM_006027	0.98117	0.00098544	0	2364	0	0.0002079	0	0	0	0	0	0	0	0	0	0	0	0	0	0	0	0	0	0	0	0	0	0	0	0	0	0	0	0	0	0	0	X0
201323654	NM_006027	0.89995	0.015224	0	2618	0	0.0004158	0	0	0	0	0	0	0	0	0	0	0	0	0	0	0	0	0	0	0	0	0	0	0	0	0	0	0	0	0	0	0	X0
4149910	NM_006027	0.97663	0.0012107	382	2618	0	0.007068607	0	0	0	0	0	0	0	0	0	0	0	0	0	0	0	0	0	0	0	0	0	0	0	0	0	0	0	0	0	0	0	X0
150454803	NM_006027	0.7392	0.0037934	0	2257	0	0.0002079	0	0	0	0	0	0	0	0	0	0	0	0	0	0	0	0	0	0	0	0	0	0	0	0	0	0	0	0	0	0	0	X0
149474050	NM_006027	0.96757	0.001038	2636	2655	0	0.000623701	0	0	0	0	0	0	0	0	0	0	0	0	0	0	0	0	0	0	0	0	0	0	0	0	0	0	0	0	0	0	0	X0
147663824	NM_006027	0.9816	0.00096849	0	2655	0	0.0004158	0	0	0	0	0	0	0	0	0	0	0	0	0	0	0	0	0	0	0	0	0	0	0	0	0	0	0	0	0	0	0	X0
141567727	NM_006027	0.95155	0.0025428	1177	2550	0	0.0002079	0	0	0	0	0	0	0	0	0	0	0	0	0	0	0	0	0	0	0	0	0	0	0	0	0	0	0	0	0	0	0	X0
4149865	NM_006027	0.97789	0.0011598	0	2299	0	0.011642412	0	0	0	0	0	0	0	0	0	0	0	0	0	0	0	0	0	0	0	0	0	0	0	0	0	0	0	0	0	0	0	X0
191573829	NM_006027	0.93666	0.0033325	0	2648	0	0.001247401	0	0	0	0	0	0	0	0	0	0	0	0	0	0	0	0	0	0	0	0	0	0	0	0	0	0	0	0	0	0	0	X0
544468931	NM_006027	0.93666	0.0033325	0	2648	0	0.0002079	0	0	0	0	0	0	0	0	0	0	0	0	0	0	0	0	0	0	0	0	0	0	0	0	0	0	0	0	0	0	0	X0
554889380	NM_006027	0.9518	0.0025538	0	2251	0	0.0002079	0	0	0	0	0	0	0	0	0	0	0	0	0	0	0	0	0	0	0	0	0	0	0	0	0	0	0	0	0	0	0	X0
142556885	NM_006027	0.93935	0.0032534	381	2626	0	0.0004158	0	0	0	0	0	0	0	0	0	0	0	0	0	0	0	0	0	0	0	0	0	0	0	0	0	0	0	0	0	0	0	X0
149663738	NM_006027	0.052278	0.68154	1170	2564	0	0.001455301	0	0	0	0	0	0	0	0	0	0	0	0	0	0	0	0	0	0	0	0	0	0	0	0	0	0	0	0	0	0	0	X0
146098746	NM_006027	0.0024634	0.9532	764	2617	1	0.001455301	0	0	0	0	0	0	0	0	0	0	0	0	0	0	0	0	0	0	0	0	0	0	0	0	0	0	0	0	0	0	0	X0
543887227	NM_006027	0.72513	0.010037	1553	2575	0	0.0002079	0	0	0	0	0	0	0	0	0	0	0	0	0	0	0	0	0	0	0	0	0	0	0	0	0	0	0	0	0	0	0	X0
572094015	NM_006027	0.97957	0.001073	0	2440	0	0.0002079	0	0	0	0	0	0	0	0	0	0	0	0	0	0	0	0	0	0	0	0	0	0	0	0	0	0	0	0	0	0	0	X0
183825478	NM_001122633	0.98223	0.00094577	0	2633	0	0.0002079	1	1	1	0	1	1	0	0	0	0	0	0	0	0	0	0	0	0	0	0	0	0	0	0	0	0	0	0	0	0	0	X0
189011999	NM_001122633	0.88873	0.0057477	0	2582	0	0.0004158	1	1	1	0	1	1	0	0	0	0	0	0	0	0	0	0	0	0	0	0	0	0	0	0	0	0	0	0	0	0	0	X0
369682093	NM_001122633	0.98436	0.00082999	0	2526	0	0.0002079	1	1	1	0	1	1	0	0	0	0	0	0	0	0	0	0	0	0	0	0	0	0	0	0	0	0	0	0	0	0	0	X0
200569046	NM_001122633	0.91326	0.0045595	0	2625	0	0.001039501	1	1	1	0	1	1	0	0	0	0	0	0	0	0	0	0	0	0	0	0	0	0	0	0	0	0	0	0	0	0	0	X0
201246466	NM_001122633	0.98306	0.00089729	0	2572	0	0.003118503	1	1	1	0	1	1	0	0	0	0	0	0	0	0	0	0	0	0	0	0	0	0	0	0	0	0	0	0	0	0	0	X0
201111970	NM_001122633	0.90606	0.0030906	0	2726	0	0.0002079	1	1	1	0	1	1	0	0	0	0	0	0	0	0	0	0	0	0	0	0	0	0	0	0	0	0	0	0	0	0	0	X0
186877621	NM_001122633	0.80133	0.0039437	0	2726	0	0.0002079	1	1	1	0	1	1	0	0	0	0	0	0	0	0	0	0	0	0	0	0	0	0	0	0	0	0	0	0	0	0	0	X0
150485422	NM_001122633	0.73852	0.0038174	0	2511	0	0.0002079	1	1	1	0	1	1	0	0	0	0	0	0	0	0	0	0	0	0	0	0	0	0	0	0	0	0	0	0	0	0	0	X0
188120172	NM_001122633	0.83578	0.0176	0	2480	0	0.0002079	1	1	1	0	1	1	0	0	0	0	0	0	0	0	0	0	0	0	0	0	0	0	0	0	0	0	0	0	0	0	0	X0
368785491	NM_001122633	0.94611	0.0028328	1245	2409	0	0.0002079	1	1	1	0	1	1	0	0	0	0	0	0	0	0	0	0	0	0	0	0	0	0	0	0	0	0	0	0	0	0	0	X0
199826680	NM_001122633	0.91253	0.0012323	0	2487	0	0.0002079	1	1	1	0	1	1	0	0	0	0	0	0	0	0	0	0	0	0	0	0	0	0	0	0	0	0	0	0	0	0	0	X0
187479775	NM_001122633	0.82027	0.01157	414	2416	0	0.0002079	1	1	1	0	1	1	0	0	0	0	0	0	0	0	0	0	0	0	0	0	0	0	0	0	0	0	0	0	0	0	0	X0
139740322	NM_001122633	0.98904	0.00058043	0	2765	0	0.0004158	1	1	1	0	1	1	0	0	0	0	0	0	0	0	0	0	0	0	0	0	0	0	0	0	0	0	0	0	0	0	0	X0
201256385	NM_001122633	0.98977	0.00054507	0	2613	0	0.0002079	1	1	1	0	1	1	0	0	0	0	0	0	0	0	0	0	0	0	0	0	0	0	0	0	0	0	0	0	0	0	0	X0
199878637	NM_001122633	0.94105	0.0030941	0	2269	0	0.0002079	1	1	1	0	1	1	0	0	0	0	0	0	0	0	0	0	0	0	0	0	0	0	0	0	0	0	0	0	0	0	0	X0
187860166	NM_001122633	0.98801	0.00064144	0	2269	0	0.0002079	1	1	1	0	1	1	0	0	0	0	0	0	0	0	0	0	0	0	0	0	0	0	0	0	0	0	0	0	0	0	0	X0
138254425	NM_001122633	0.86905	0.020075	0	2558	0	0.002910603	1	1	1	0	1	1	0	0	0	0	0	0	0	0	0	0	0	0	0	0	0	0	0	0	0	0	0	0	0	0	0	X0
148584272	NM_001122633	0.78964	0.0074074	762	2624	0	0.0004158	1	1	1	0	1	1	0	0	0	0	0	0	0	0	0	0	0	0	0	0	0	0	0	0	0	0	0	0	0	0	0	X0
1047883	NM_001122633	0.53327	0.0064366	2286	2624	0	0.016008316	1	1	1	0	1	1	0	0	0	0	0	0	0	0	0	0	0	0	0	0	0	0	0	0	0	0	0	0	0	0	0	X1
200422473	NM_033303	0.81927	0.0034568	1643	2434	0	0.0004158	0	0	0	0	0	0	0	0	0	0	0	0	0	0	0	0	0	0	0	0	0	0	0	0	0	0	0	0	0	0	0	X0
570621342	NM_033303	0.8902	0.0054025	0	2434	0	0.0002079	0	0	0	0	0	0	0	0	0	0	0	0	0	0	0	0	0	0	0	0	0	0	0	0	0	0	0	0	0	0	0	X0
555670585	NM_033303	0.98605	0.0007306	0	2368	0	0.0002079	0	0	0	0	0	0	0	0	0	0	0	0	0	0	0	0	0	0	0	0	0	0	0	0	0	0	0	0	0	0	0	X0
186663065	NM_033303	0.94409	0.020873	0	2239	0	0.0002079	0	0	0	0	0	0	0	0	0	0	0	0	0	0	0	0	0	0	0	0	0	0	0	0	0	0	0	0	0	0	0	X0
558772084	NM_033303	0.98147	0.00095816	3718	269	0	0.000623701	1	1	1	0	0	0	0	0	0	1	0	0	0	0	0	0	0	0	0	0	0	0	0	0	0	0	0	0	0	0	0	X0
554972791	NM_033303	0.97876	0.001123	0	95	0	0.0002079	1	1	1	0	0	0	0	0	0	1	0	0	0	0	0	0	0	0	0	0	0	0	0	0	0	0	0	0	0	0	0	X0
567016649	NM_033303	0.79208	0.0072491	387	2583	0	0.0002079	1	1	1	0	1	0	0	0	0	0	0	0	0	0	0	0	0	0	0	0	0	0	0	0	0	0	0	0	0	0	0	X0
558845106	NM_033303	0.83045	0.017994	0	2651	0	0.0004158	1	1	1	0	1	0	0	0	0	0	0	0	0	0	0	0	0	0	0	0	0	0	0	0	0	0	0	0	0	0	0	X0
573286753	NM_033303	0.91917	0.0025133	0	2651	0	0.0004158	1	1	1	0	0	0	0	0	0	0	0	0	0	0	0	0	0	0	0	0	0	0	0	0	0	0	0	0	0	0	0	X0
147084464	NM_033303	0.98651	0.00070517	0	2643	0	0.0002079	1	1	1	0	1	0	0	0	0	0	0	0	0	0	0	0	0	0	0	0	0	0	0	0	0	0	0	0	0	0	0	X0
72542745	NM_001024094	0.947	0.0024863	0	2585	0	0.0002079	1	0	1	0	0	0	0	0	0	0	0	0	0	0	0	0	0	0	0	0	0	0	0	0	0	0	0	0	0	0	0	X0
72542742	NM_001024094	0.85828	0.0052337	401	2496	0	0.000831601	1	0	1	0	0	0	0	0	0	0	0	0	0	0	0	0	0	0	0	0	0	0	0	0	0	0	0	0	0	0	0	X0
200468789	NM_001024094	0.93136	0.0036032	0	2449	0	0.0002079	1	0	1	0	0	0	0	0	0	0	0	0	0	0	0	0	0	0	0	0	0	0	0	0	0	0	0	0	0	0	0	X0
529320390	NM_001024094	0.93815	0.0022502	1175	2552	0	0.0002079	0	0	1	0	0	0	0	0	0	0	0	0	0	0	0	0	0	0	0	0	0	0	0	0	0	0	0	0	0	0	0	X0
68012717	NM_001024094	0.84085	0.10603	786	2543	0	0.000623701	0	0	1	0	0	0	0	0	0	0	0	0	0	0	0	0	0	0	0	0	0	0	0	0	0	0	0	0	0	0	0	X0
567965061	NM_001024094	0.79776	0.010412	1546	2587	0	0.001455301	0	0	1	0	0	0	0	0	0	0	0	0	0	0	0	0	0	0	0	0	0	0	0	0	0	0	0	0	0	0	0	X0
551849295	NM_001024094	0.801	0.019244	803	2489	0	0.000831601	0	0	1	0	0	0	0	0	0	0	0	0	0	0	0	0	0	0	0	0	0	0	0	0	0	0	0	0	0	0	0	X0
56149945	NM_001024094	0.81011	0.046472	1109	2704	0	0.006237006	1	0	1	0	0	0	0	0	0	0	0	0	0	0	0	0	0	0	0	0	0	0	0	0	0	0	0	0	0	0	0	X0
200364416	NM_001024094	0.89276	0.0048999	370	2704	0	0.0002079	1	0	1	0	0	0	0	0	0	0	0	0	0	0	0	0	0	0	0	0	0	0	0	0	0	0	0	0	0	0	0	X0
62639974	NM_030773	0.82568	0.0035169	0	2397	0	0.011018711	0	0	0	0	0	0	0	0	0	0	0	0	0	0	0	0	0	0	0	0	0	0	0	0	0	0	0	0	0	0	0	X0
35565630	NM_030773	0.97395	0.0013837	0	2338	0	0.011226611	0	0	0	0	0	0	0	0	0	0	0	0	0	0	0	0	0	0	0	0	0	0	0	0	0	0	0	0	0	0	0	X0
202107797	NM_030773	0.98424	0.00081763	0	2277	0	0.0002079	0	0	0	0	0	0	0	0	0	0	0	0	0	0	0	0	0	0	0	0	0	0	0	0	0	0	0	0	0	0	0	X0
555403335	NM_030773	0.98136	0.00097583	0	2407	0	0.0002079	0	0	0	0	0	0	0	0	0	0	0	0	0	0	0	0	0	0	0	0	0	0	0	0	0	0	0	0	0	0	0	X0
572988631	NM_030773	0.9854	0.000756	0	2261	0	0.0002079	0	0	0	0	0	0	0	0	0	0	0	0	0	0	0	0	0	0	0	0	0	0	0	0	0	0	0	0	0	0	0	X0
543220563	NM_030773	0.92672	0.0037064	394	2539	0	0.000623701	0	0	0	0	0	0	0	0	0	0	0	0	0	0	0	0	0	0	0	0	0	0	0	0	0	0	0	0	0	0	0	X0
463312	NM_030773	0.98295	0.00088601	0	2011	1	0.082120582	0	0	0	0	0	0	0	0	0	0	0	0	0	0	0	0	0	0	0	0	0	0	0	0	0	0	0	0	0	0	1	X1
140943896	NM_030773	0.93466	0.0016728	405	2468	0	0.001247401	0	0	0	0	0	0	0	0	0	0	0	0	0	0	0	0	0	0	0	0	0	0	0	0	0	0	0	0	0	0	0	X0
115253190	NM_030773	0.98445	0.00080565	0	2397	0	0.007484407	0	0	0	0	0	0	0	0	0	0	0	0	0	0	0	0	0	0	0	0	0	0	0	0	0	0	0	0	0	0	0	X0
202005272	NM_003182	0.93697	0.00079919	0	2301	0	0.0004158	0	0	0	0	0	0	0	0	0	0	0	0	0	0	0	0	0	0	0	0	0	0	0	0	0	0	0	0	0	0	0	X0
114991020	NM_000055	0.63375	0.28929	833	2402	0	0.0002079	0	0	0	0	0	0	0	0	0	0	0	0	0	0	0	0	0	0	0	0	0	0	0	0	0	0	0	0	0	0	0	X0
550866478	NM_000055	0.87188	0.0059149	809	2471	0	0.0002079	0	0	0	0	0	0	0	0	0	0	0	0	0	0	0	0	0	0	0	0	0	0	0	0	0	0	0	0	0	0	0	X0
564041751	NM_000055	0.97447	0.001339	0	2471	0	0.0002079	0	0	0	0	0	0	0	0	0	0	0	0	0	0	0	0	0	0	0	0	0	0	0	0	0	0	0	0	0	0	0	X0
114063013	NM_000055	0.77425	0.012828	2748	2547	0	0.000831601	0	0	0	0	0	0	0	0	0	0	0	0	0	0	0	0	0	0	0	0	0	0	0	0	0	0	0	0	0	0	0	X0
568724445	NM_000055	0.98355	0.00084779	0	2581	0	0.0002079	0	0	0	0	0	0	0	0	0	0	0	0	0	0	0	0	0	0	0	0	0	0	0	0	0	0	0	0	0	0	0	X0
576781299	NM_000055	0.97693	0.0012244	0	2487	0	0.0002079	0	0	0	0	0	0	0	0	0	0	0	0	0	0	0	0	0	0	0	0	0	0	0	0	0	0	0	0	0	0	0	X0
114166903	NM_000055	0.92714	0.015049	448	2232	0	0.0004158	0	0	0	0	0	0	0	0	0	0	0	0	0	0	0	0	0	0	0	0	0	0	0	0	0	0	0	0	0	0	0	X0
77586249	NM_000055	0.7751	0.022909	406	2462	0	0.0002079	0	0	0	0	0	0	0	0	0	0	0	0	0	0	0	0	0	0	0	0	0	0	0	0	0	0	0	0	0	0	0	X0
200151790	NM_000055	0.97691	0.0012244	0	2441	0	0.0002079	0	0	0	0	0	0	0	0	0	0	0	0	0	0	0	0	0	0	0	0	0	0	0	0	0	0	0	0	0	0	0	X0
28933390	NM_000055	0.12366	0.0038482	840	2382	0	0.002079002	0	0	0	0	0	0	0	0	0	0	0	0	0	0	0	0	0	0	0	0	0	0	0	0	0	0	0	0	0	0	1	X0
121918557	NM_000055	0.97691	0.0012244	1632	2451	0	0.0002079	0	0	0	0	0	0	0	0	0	0	0	0	0	0	0	0	0	0	0	0	0	0	0	0	0	0	0	0	0	0	0	X0
537434945	NM_000055	0.92967	0.0036634	816	2451	0	0.0002079	0	0	0	0	0	0	0	0	0	0	0	0	0	0	0	0	0	0	0	0	0	0	0	0	0	0	0	0	0	0	0	X0
201691396	NM_000499	0.87857	0.0062786	415	2410	0	0.0002079	1	0	1	0	0	0	1	0	0	0	0	0	0	0	0	0	0	0	0	0	0	0	0	0	0	0	0	0	0	0	0	X0
34260157	NM_000499	0.97191	0.001471	841	2378	0	0.0002079	1	0	1	0	0	0	1	0	0	0	0	0	0	0	0	0	0	0	0	0	0	0	0	0	0	0	0	0	0	0	0	X0
555078861	NM_000499	0.86221	0.0056791	0	2328	0	0.0002079	1	0	1	0	0	0	1	0	0	0	0	0	0	0	0	0	0	0	0	0	0	0	0	0	0	0	0	0	0	0	0	X0
61747605	NM_000499	0.97218	0.0014565	0	2328	0	0.000623701	1	0	1	0	0	0	1	0	0	0	0	0	0	0	0	0	0	0	0	0	0	0	0	0	0	0	0	0	0	0	0	X0
45528935	NM_000499	0.85395	0.0054675	1272	2359	0	0.002079002	1	0	1	0	0	0	1	0	0	0	0	0	0	0	0	0	0	0	0	0	0	0	0	0	0	0	0	0	0	0	0	X0
560039501	NM_000499	0.66807	0.0075716	1689	2368	0	0.0002079	1	0	1	0	0	0	1	0	0	0	0	0	0	0	0	0	0	0	0	0	0	0	0	0	0	0	0	0	0	0	0	X0
28399430	NM_000499	0.96372	0.0019914	391	2558	0	0.000623701	1	0	1	0	0	0	1	0	0	0	0	0	0	0	0	0	0	0	0	0	0	0	0	0	0	0	0	0	0	0	1	X0
45500996	NM_000499	0.43429	0.15461	2736	2558	0	0.0004158	1	0	1	0	0	0	1	0	0	0	0	0	0	0	0	0	0	0	0	0	0	0	0	0	0	0	0	0	0	0	0	X0
147634852	NM_000499	0.90857	0.0048095	0	2558	0	0.0002079	1	0	1	0	0	0	1	0	0	0	0	0	0	0	0	0	0	0	0	0	0	0	0	0	0	0	0	0	0	0	0	X0
1048943	NM_000499	0.92293	0.013676	393	2545	1	0.134095634	1	0	1	0	0	0	1	0	0	0	0	0	0	0	0	0	0	0	0	0	0	0	0	0	0	0	0	0	0	0	1	X1
180744198	NM_000499	0.97649	0.0012375	0	2545	0	0.001871102	1	0	1	0	0	0	1	0	0	0	0	0	0	0	0	0	0	0	0	0	0	0	0	0	0	0	0	0	0	0	0	X1
4646422	NM_000499	0.79059	0.0062233	390	2562	0	0.024532225	1	0	1	0	0	0	1	0	0	0	0	0	0	0	0	0	0	0	0	0	0	0	0	0	0	0	0	0	0	0	1	X1
145198866	NM_000499	0.47668	0.46193	2357	2545	0	0.003118503	1	0	1	0	0	0	1	0	0	0	0	0	0	0	0	0	0	0	0	0	0	0	0	0	0	0	0	0	0	0	0	X1
201174966	NM_000499	0.97619	0.001251	0	2332	0	0.0004158	1	0	1	0	0	0	1	0	0	0	0	0	0	0	0	0	0	0	0	0	0	0	0	0	0	0	0	0	0	0	0	X0
201044348	NM_024006	0.73453	0.01119	1081	2774	0	0.001247401	0	0	0	0	0	0	0	0	0	0	0	0	0	0	0	0	0	0	0	0	0	0	0	0	0	0	0	0	0	0	0	X0
147533006	NM_001785	0.93988	0.0031683	0	2527	0	0.0004158	1	0	1	0	0	0	0	1	0	0	0	0	0	0	0	0	0	0	0	0	0	0	0	0	0	0	0	0	0	0	0	X0
549266010	NM_001785	0.92974	0.004859	427	2344	0	0.0002079	1	0	1	0	0	0	0	0	0	0	0	0	0	0	0	0	0	0	0	0	0	0	0	0	0	0	0	0	0	0	0	X0
185887552	NM_001785	0.71908	0.012827	1706	2344	0	0.0002079	1	0	1	0	0	0	0	0	0	0	0	0	0	0	0	0	0	0	0	0	0	0	0	0	0	0	0	0	0	0	0	X0
200706553	NM_001785	0.93962	0.0031718	0	2197	0	0.0002079	1	0	1	0	0	0	0	0	0	0	0	0	0	0	0	0	0	0	0	0	0	0	0	0	0	0	0	0	0	0	0	X0
529278382	NM_013450	0.97865	0.0011207	0	2522	0	0.0004158	1	1	1	0	0	1	0	0	0	0	1	0	0	1	0	0	0	0	0	0	0	0	0	0	0	0	0	0	0	0	0	X0
538106370	NM_013450	0.92533	0.031238	0	2535	0	0.0004158	1	1	1	0	0	1	0	0	0	0	1	0	0	1	0	0	0	0	0	0	0	0	0	0	0	0	0	0	0	0	0	X0
532331487	NM_013450	0.97881	0.0011059	392	2551	0	0.0002079	1	1	1	0	0	1	0	0	0	0	1	0	0	1	0	0	0	0	0	0	0	0	0	0	0	0	0	0	0	0	0	X0
547598843	NM_013450	0.85216	0.0043825	0	2551	0	0.0002079	1	1	1	0	0	1	0	0	0	0	1	0	0	1	0	0	0	0	0	0	0	0	0	0	0	0	0	0	0	0	0	X0
138750936	NM_013450	0.97493	0.0013152	0	2475	0	0.0002079	0	0	0	0	0	0	0	0	0	0	0	0	0	0	0	0	0	0	0	0	0	0	0	0	0	0	0	0	0	0	0	X0
184198992	NM_013450	0.95211	0.0024691	792	2524	0	0.0002079	0	0	0	0	0	0	0	0	0	0	0	0	0	0	0	0	0	0	0	0	0	0	0	0	0	0	0	0	0	0	0	X0
34949465	NM_013450	0.92755	0.018785	0	2524	0	0.000623701	0	0	0	0	0	0	0	0	0	0	0	0	0	0	0	0	0	0	0	0	0	0	0	0	0	0	0	0	0	0	0	X0
138809832	NM_013450	0.93008	0.0019651	0	2524	0	0.0004158	0	0	0	0	0	0	0	0	0	0	0	0	0	0	0	0	0	0	0	0	0	0	0	0	0	0	0	0	0	0	0	X0
199792483	NM_013450	0.93004	0.0018844	0	2703	0	0.0002079	0	0	0	0	0	0	0	0	0	0	0	0	0	0	0	0	0	0	0	0	0	0	0	0	0	0	0	0	0	0	0	X0
534478288	NM_013450	0.97078	0.0015093	0	2774	0	0.0002079	0	0	0	0	0	0	0	0	0	0	0	0	0	0	0	0	0	0	0	0	0	0	0	0	0	0	0	0	0	0	0	X0
552915317	NM_013450	0.92862	0.0026614	0	2774	0	0.0002079	0	0	0	0	0	0	0	0	0	0	0	0	0	0	0	0	0	0	0	0	0	0	0	0	0	0	0	0	0	0	0	X0
556907708	NM_013450	0.82421	0.0052347	0	2774	0	0.0002079	0	0	0	0	0	0	0	0	0	0	0	0	0	0	0	0	0	0	0	0	0	0	0	0	0	0	0	0	0	0	0	X0
201330217	NM_013450	0.97136	0.0015078	0	2687	0	0.0002079	0	0	0	0	0	0	0	0	0	0	0	0	0	0	0	0	0	0	0	0	0	0	0	0	0	0	0	0	0	0	0	X0
201530206	NM_013450	0.96313	0.0019222	0	2593	0	0.0002079	1	1	1	0	0	0	0	0	0	0	0	0	0	0	0	0	0	0	0	0	0	0	0	0	0	0	0	0	0	0	0	X0
200554367	NM_013450	0.96313	0.0019222	0	2593	0	0.0002079	1	1	1	0	0	0	0	0	0	0	0	0	0	0	0	0	0	0	0	0	0	0	0	0	0	0	0	0	0	0	0	X0
538201332	NM_013450	0.93174	0.037821	2382	2519	0	0.0002079	0	0	0	0	0	0	0	0	0	0	0	0	0	0	0	0	0	0	0	0	0	0	0	0	0	0	0	0	0	0	0	X0
143630166	NM_013450	0.95567	0.0025043	0	2593	0	0.0002079	1	1	1	0	0	0	0	0	0	0	0	0	0	0	0	0	0	0	0	0	0	0	0	0	0	0	0	0	0	0	0	X0
565632225	NM_013450	0.98694	0.00068867	0	2572	0	0.0002079	0	0	0	0	0	0	0	0	0	0	0	0	0	0	0	0	0	0	0	0	0	0	0	0	0	0	0	0	0	0	0	X0
199640978	NM_013450	0.93272	0.0015158	0	2705	0	0.0004158	0	0	0	0	0	0	0	0	0	0	0	0	0	0	0	0	0	0	0	0	0	0	0	0	0	0	0	0	0	0	0	X0
180681997	NM_013450	0.97971	0.0010614	0	2366	0	0.002286902	0	0	0	0	0	0	0	0	0	0	0	0	0	0	0	0	0	0	0	0	0	0	0	0	0	0	0	0	0	0	0	X0
531627965	NM_013450	0.98697	0.00068867	0	2721	0	0.0002079	0	0	0	0	0	0	0	0	0	0	0	0	0	0	0	0	0	0	0	0	0	0	0	0	0	0	0	0	0	0	0	X0
200551916	NM_013450	0.92086	0.0024179	0	2540	0	0.0002079	0	0	0	0	0	0	0	0	0	0	0	0	0	0	0	0	0	0	0	0	0	0	0	0	0	0	0	0	0	0	0	X0
529486176	NM_013450	0.97375	0.001378	0	2540	0	0.0002079	0	0	0	0	0	0	0	0	0	0	0	0	0	0	0	0	0	0	0	0	0	0	0	0	0	0	0	0	0	0	0	X0
534666282	NM_013450	0.94887	0.0027509	0	2506	0	0.0002079	0	0	0	0	0	0	0	0	0	0	0	0	0	0	0	0	0	0	0	0	0	0	0	0	0	0	0	0	0	0	0	X0
202015347	NM_013450	0.9553	0.0023597	0	2497	0	0.0004158	0	0	0	0	0	0	0	0	0	0	0	0	0	0	0	0	0	0	0	0	0	0	0	0	0	0	0	0	0	0	0	X0
541493479	NM_013450	0.91843	0.0033434	0	2567	0	0.0002079	0	0	0	0	0	0	0	0	0	0	0	0	0	0	0	0	0	0	0	0	0	0	0	0	0	0	0	0	0	0	0	X0
201236160	NM_013450	0.97604	0.0012831	390	2567	0	0.0002079	0	0	0	0	0	0	0	0	0	0	0	0	0	0	0	0	0	0	0	0	0	0	0	0	0	0	0	0	0	0	0	X0
200904019	NM_013450	0.96116	0.0020512	0	2604	0	0.001247401	1	1	1	0	0	0	0	0	0	0	0	0	0	0	0	0	0	0	0	0	0	0	0	0	0	0	0	0	0	0	0	X0
141354239	NM_013450	0.40798	0.0039415	1156	2595	0	0.0002079	1	1	1	0	0	0	0	0	0	0	0	0	0	0	0	0	0	0	0	0	0	0	0	0	0	0	0	0	0	0	0	X0
201840527	NM_013450	0.92508	0.030047	757	2642	0	0.0002079	1	1	1	0	0	0	0	0	0	0	0	0	0	0	0	0	0	0	0	0	0	0	0	0	0	0	0	0	0	0	0	X0
201823989	NM_013450	0.96029	0.0020911	759	2634	0	0.0002079	1	1	1	0	0	0	0	0	0	0	0	0	0	0	0	0	0	0	0	0	0	0	0	0	0	0	0	0	0	0	0	X0
184072648	NM_013450	0.94946	0.0026193	0	2548	0	0.0002079	1	1	1	0	0	0	0	0	0	0	0	0	0	0	0	0	0	0	0	0	0	0	0	0	0	0	0	0	0	0	0	X0
139354349	NM_013450	0.81614	0.0043419	391	2557	0	0.001663202	1	1	1	0	0	0	0	0	0	0	0	0	0	0	0	0	0	0	0	0	0	0	0	0	0	0	0	0	0	0	0	X0
3213790	NM_013450	0.080048	0.59183	1635	2447	0	0.143451143	1	1	1	0	0	0	0	0	0	0	0	0	0	0	0	0	0	0	0	0	0	0	0	0	0	0	0	0	0	0	0	X1
141903943	NM_001135659	0.7673	0.0028828	0	2525	0	0.0004158	0	0	0	0	0	0	0	0	0	0	0	0	0	0	0	0	0	0	0	0	0	0	0	0	0	0	0	0	0	0	0	X0
564945882	NM_001135659	0.96472	0.001273	418	2390	0	0.0002079	0	0	0	0	0	0	0	0	0	0	0	0	0	0	0	0	0	0	0	0	0	0	0	0	0	0	0	0	0	0	0	X0
545577149	NM_001135659	0.94828	0.012191	0	2324	0	0.0004158	0	0	0	0	0	0	0	0	0	0	0	0	0	0	0	0	0	0	0	0	0	0	0	0	0	0	0	0	0	0	0	X0
571656437	NM_001135659	0.9656	0.0011495	0	2563	0	0.0002079	1	1	1	0	0	1	0	0	0	1	0	0	0	0	1	0	0	0	0	0	0	0	0	0	0	0	0	0	0	0	0	X0
540872844	NM_001135659	0.99663	0.00017651	0	2712	0	0.0002079	1	0	1	0	0	1	0	0	0	0	0	0	0	0	0	0	0	0	0	0	0	0	0	0	0	0	0	0	0	0	0	X0
192848776	NM_001135659	0.99656	0.00018535	0	2548	0	0.0002079	1	0	1	0	0	1	0	0	0	0	0	0	0	0	0	0	0	0	0	0	0	0	0	0	0	0	0	0	0	0	0	X0
558347422	NM_001135659	0.92581	0.022119	0	2506	0	0.0002079	1	0	1	0	0	1	0	0	0	0	0	0	0	0	0	0	0	0	0	0	0	0	0	0	0	0	0	0	0	0	0	X0
199557987	NM_001135659	0.94827	0.0018204	0	2644	0	0.001663202	1	0	1	0	0	1	0	0	0	0	0	0	0	0	0	0	0	0	0	0	0	0	0	0	0	0	0	0	0	0	0	X0
78540316	NM_001135659	0.99663	0.00017651	0	2765	0	0.001455301	1	0	1	0	0	1	0	0	0	0	0	0	0	0	0	0	0	0	0	0	0	0	0	0	0	0	0	0	0	0	0	X0
544649921	NM_001135659	0.99663	0.00017651	0	2765	0	0.0002079	1	0	1	0	0	1	0	0	0	0	0	0	0	0	0	0	0	0	0	0	0	0	0	0	0	0	0	0	0	0	0	X0
147400611	NM_001135659	0.99663	0.00017651	0	2765	0	0.0002079	1	0	1	0	0	1	0	0	0	0	0	0	0	0	0	0	0	0	0	0	0	0	0	0	0	0	0	0	0	0	0	X0
151242514	NM_016133	0.98183	0.0010493	0	2424	0	0.0002079	0	0	0	0	0	0	0	0	0	0	0	0	0	0	0	0	0	0	0	0	0	0	0	0	0	0	0	0	0	0	0	X0
199892728	NM_001160259	0.92811	0.014682	1105	2715	0	0.0002079	1	0	1	0	0	0	0	1	0	1	0	0	1	0	0	0	0	0	1	0	0	0	0	0	0	0	0	0	0	0	0	X0
529665509	NM_001160259	0.96001	0.0013953	0	2560	0	0.0002079	1	0	1	0	0	0	0	1	0	1	0	0	1	0	0	0	0	0	1	0	0	0	0	0	0	0	0	0	0	0	0	X0
202238406	NM_001160259	0.96466	0.0018525	0	2560	0	0.0002079	1	0	1	0	0	0	0	1	0	1	0	0	1	0	0	0	0	0	1	0	0	0	0	0	0	0	0	0	0	0	0	X0
537218316	NM_001160259	0.95145	0.027558	0	2653	0	0.0002079	1	0	1	0	0	0	0	1	0	1	0	0	0	0	0	0	0	0	0	0	0	0	0	0	0	0	0	0	0	0	0	X0
587701334	NM_001080470	0.94974	0.0025302	530	1886	0	0.0002079	0	0	0	0	0	0	0	0	0	0	0	0	0	0	0	0	0	0	0	0	0	0	0	0	0	0	0	0	0	0	0	X0
587700945	NM_001080470	0.86396	0.0052845	0	1979	0	0.0002079	0	0	0	0	0	0	0	0	0	0	0	0	0	0	0	0	0	0	0	0	0	0	0	0	0	0	0	0	0	0	0	X0
200524376	NM_001080470	0.77806	0.0065163	2277	2196	0	0.0004158	0	0	0	0	0	0	0	0	0	0	0	0	0	0	0	0	0	0	0	0	0	0	0	0	0	0	0	0	0	0	0	X0
201247006	NM_001080470	0.90194	0.0041513	0	1815	0	0.0002079	0	0	0	0	0	0	0	0	0	0	0	0	0	0	0	0	0	0	0	0	0	0	0	0	0	0	0	0	0	0	0	X0
368046788	NM_001080470	0.87223	0.004492	1436	2089	0	0.0002079	0	0	0	0	0	0	0	0	0	0	0	0	0	0	0	0	0	0	0	0	0	0	0	0	0	0	0	0	0	0	0	X0
587710273	NM_001080470	0.97727	0.0011879	0	2300	0	0.0002079	0	0	0	0	0	0	0	0	0	0	0	0	0	0	0	0	0	0	0	0	0	0	0	0	0	0	0	0	0	0	0	X0
587645131	NM_001080470	0.94803	0.0026746	0	2476	0	0.0002079	0	0	0	0	0	0	0	0	0	0	0	0	0	0	0	0	0	0	0	0	0	0	0	0	0	0	0	0	0	0	0	X0
201139974	NM_001080470	0.81601	0.0053999	1780	2247	0	0.0004158	0	0	0	0	0	0	0	0	0	0	0	0	0	0	0	0	0	0	0	0	0	0	0	0	0	0	0	0	0	0	0	X0
587661467	NM_001080470	0.87715	0.0052085	461	2168	0	0.0002079	0	0	0	0	0	0	0	0	0	0	0	0	0	0	0	0	0	0	0	0	0	0	0	0	0	0	0	0	0	0	0	X0
540786166	NM_014697	0.99247	0.00039617	0	2423	0	0.0002079	1	1	1	0	0	0	0	0	0	0	0	0	0	0	0	0	0	0	0	0	0	0	0	0	0	0	0	0	0	0	0	X0
41271967	NM_014697	0.94087	0.0031036	418	2393	0	0.002494802	1	1	1	0	0	0	0	0	0	0	0	0	0	0	0	0	0	0	0	0	0	0	0	0	0	0	0	0	0	0	0	X0
370763579	NM_014697	0.8575	0.031908	2724	2570	0	0.0002079	1	1	1	0	0	0	0	0	0	0	0	0	0	0	0	0	0	0	0	0	0	0	0	0	0	0	0	0	0	0	0	X0
142303407	NM_014697	0.99226	0.00041155	0	2511	0	0.001039501	1	1	1	0	0	0	0	0	0	0	0	0	0	0	0	0	0	0	0	0	0	0	0	0	0	0	0	0	0	0	0	X1
530146277	NM_198551	0.78748	0.010226	870	2299	0	0.0002079	0	0	0	0	0	0	0	0	0	0	0	0	0	0	0	0	0	0	0	0	0	0	0	0	0	0	0	0	0	0	0	X0
200782104	NM_198551	0.90491	0.0049407	393	2544	0	0.0002079	0	0	0	0	0	0	0	0	0	0	0	0	0	0	0	0	0	0	0	0	0	0	0	0	0	0	0	0	0	0	0	X0
547649726	NM_198551	0.58501	0.0067367	412	2428	0	0.0002079	0	0	0	0	0	0	0	0	0	0	0	0	0	0	0	0	0	0	0	0	0	0	0	0	0	0	0	0	0	0	0	X0
149876249	NM_198551	0.84062	0.006763	385	2600	0	0.0002079	0	0	0	0	0	0	0	0	0	0	0	0	0	0	0	0	0	0	0	0	0	0	0	0	0	0	0	0	0	0	0	X0
201946654	NM_198551	0.65996	0.0071647	791	2529	0	0.001039501	0	0	0	0	0	0	0	0	0	0	0	0	0	0	0	0	0	0	0	0	0	0	0	0	0	0	0	0	0	0	0	X0
202243744	NM_198551	0.89959	0.0052856	376	2658	0	0.0002079	0	0	0	0	0	0	0	0	0	0	0	0	0	0	0	0	0	0	0	0	0	0	0	0	0	0	0	0	0	0	0	X0
199519559	NM_198551	0.72518	0.0077729	1461	2737	0	0.0002079	0	0	0	0	0	0	0	0	0	0	0	0	0	0	0	0	0	0	0	0	0	0	0	0	0	0	0	0	0	0	0	X0
529134844	NM_198551	0.92998	0.0033218	399	2505	0	0.0002079	0	0	0	0	0	0	0	0	0	0	0	0	0	0	0	0	0	0	0	0	0	0	0	0	0	0	0	0	0	0	0	X0
201558591	NM_198551	0.88221	0.0052547	0	2443	0	0.0002079	0	0	0	0	0	0	0	0	0	0	0	0	0	0	0	0	0	0	0	0	0	0	0	0	0	0	0	0	0	0	0	X0
200686525	NM_198551	0.7728	0.0051462	1559	2565	0	0.0002079	0	0	0	0	0	0	0	0	0	0	0	0	0	0	0	0	0	0	0	0	0	0	0	0	0	0	0	0	0	0	0	X0
534256234	NM_198551	0.92462	0.0039633	0	2565	0	0.0002079	0	0	0	0	0	0	0	0	0	0	0	0	0	0	0	0	0	0	0	0	0	0	0	0	0	0	0	0	0	0	0	X0
199885504	NM_198551	0.826	0.008267	400	2498	0	0.0002079	0	0	0	0	0	0	0	0	0	0	0	0	0	0	0	0	0	0	0	0	0	0	0	0	0	0	0	0	0	0	0	X0
200522371	NM_198551	0.80078	0.0069341	1230	2439	0	0.0002079	0	0	0	0	0	0	0	0	0	0	0	0	0	0	0	0	0	0	0	0	0	0	0	0	0	0	0	0	0	0	0	X0
192117875	NM_198551	0.65376	0.0069637	1163	2580	0	0.0002079	0	0	0	0	0	0	0	0	0	0	0	0	0	0	0	0	0	0	0	0	0	0	0	0	0	0	0	0	0	0	0	X0
536584013	NM_198551	0.8201	0.0057969	2420	2479	0	0.0002079	0	0	0	0	0	0	0	0	0	0	0	0	0	0	0	0	0	0	0	0	0	0	0	0	0	0	0	0	0	0	0	X0
577679209	NM_198551	0.89465	0.005551	0	1996	0	0.0002079	0	0	0	0	0	0	0	0	0	0	0	0	0	0	0	0	0	0	0	0	0	0	0	0	0	0	0	0	0	0	0	X0
200919201	NM_198551	0.73573	0.018202	1700	2352	0	0.0004158	0	0	0	0	0	0	0	0	0	0	0	0	0	0	0	0	0	0	0	0	0	0	0	0	0	0	0	0	0	0	0	X0
146917820	NM_198551	0.57755	0.012018	1700	2352	0	0.0002079	0	0	0	0	0	0	0	0	0	0	0	0	0	0	0	0	0	0	0	0	0	0	0	0	0	0	0	0	0	0	0	X0
141033119	NM_198551	0.23867	0.010908	3707	1619	0	0.000623701	0	0	0	0	0	0	0	0	0	0	0	0	0	0	0	0	0	0	0	0	0	0	0	0	0	0	0	0	0	0	0	X0
556831642	NM_198551	0.786	0.012723	1751	2284	0	0.0002079	0	0	0	0	0	0	0	0	0	0	0	0	0	0	0	0	0	0	0	0	0	0	0	0	0	0	0	0	0	0	0	X0
374709745	NM_198551	0.25624	0.014403	438	2284	0	0.0002079	0	0	0	0	0	0	0	0	0	0	0	0	0	0	0	0	0	0	0	0	0	0	0	0	0	0	0	0	0	0	0	X0
546588231	NM_198551	0.76689	0.010529	2627	2284	0	0.0004158	0	0	0	0	0	0	0	0	0	0	0	0	0	0	0	0	0	0	0	0	0	0	0	0	0	0	0	0	0	0	0	X0
2936051	NM_198551	0.83289	0.0078292	451	2218	1	0.322453222	0	0	0	0	0	0	0	0	0	0	0	0	0	0	0	0	0	0	0	0	0	0	0	0	0	0	0	0	0	0	0	X1
368565492	NM_198551	0.61945	0.077567	1353	2218	0	0.0004158	0	0	0	0	0	0	0	0	0	0	0	0	0	0	0	0	0	0	0	0	0	0	0	0	0	0	0	0	0	0	0	X0
61738962	NM_198551	0.74403	0.011826	1314	2284	0	0.004365904	0	0	0	0	0	0	0	0	0	0	0	0	0	0	0	0	0	0	0	0	0	0	0	0	0	0	0	0	0	0	0	X0
367936377	NM_198551	0.011736	0.011736	3792	2110	1	0.0002079	0	0	0	0	0	0	0	0	0	0	0	0	0	0	0	0	0	0	0	0	0	0	0	0	0	0	0	0	0	0	0	X0
556743808	NM_198551	0.84723	0.021106	899	2224	0	0.0002079	0	0	0	0	0	0	0	0	0	0	0	0	0	0	0	0	0	0	0	0	0	0	0	0	0	0	0	0	0	0	0	X0
547014622	NM_198551	0.72917	0.024327	1472	2038	0	0.0002079	0	0	0	0	0	0	0	0	0	0	0	0	0	0	0	0	0	0	0	0	0	0	0	0	0	0	0	0	0	0	0	X0
74145517	NM_198551	0.37421	0.013892	1072	1866	0	0.011850312	0	0	0	0	0	0	0	0	0	0	0	0	0	0	0	0	0	0	0	0	0	0	0	0	0	0	0	0	0	0	0	X1
372984794	NM_198551	0.31553	0.083955	3434	2038	0	0.0002079	0	0	0	0	0	0	0	0	0	0	0	0	0	0	0	0	0	0	0	0	0	0	0	0	0	0	0	0	0	0	0	X0
569790380	NM_198551	0.78517	0.0094469	2991	2006	0	0.0002079	0	0	0	0	0	0	0	0	0	0	0	0	0	0	0	0	0	0	0	0	0	0	0	0	0	0	0	0	0	0	0	X0
181227279	NM_198551	0.79596	0.015663	2099	1906	0	0.0004158	0	0	0	0	0	0	0	0	0	0	0	0	0	0	0	0	0	0	0	0	0	0	0	0	0	0	0	0	0	0	0	X0
2936053	NM_198551	0.010716	0.66433	1925	2078	0	0.004158004	0	0	0	0	0	0	0	0	0	0	0	0	0	0	0	0	0	0	0	0	0	0	0	0	0	0	0	0	0	0	0	X0
541997713	NM_198551	0.50357	0.02277	4039	2228	0	0.0002079	0	0	0	0	0	0	0	0	0	0	0	0	0	0	0	0	0	0	0	0	0	0	0	0	0	0	0	0	0	0	0	X0
199626793	NM_198551	0.5474	0.077554	3289	1520	0	0.000623701	0	0	0	0	0	0	0	0	0	0	0	0	0	0	0	0	0	0	0	0	0	0	0	0	0	0	0	0	0	0	0	X0
543422259	NM_198551	0.35158	0.011072	1412	2124	0	0.0002079	0	0	0	0	0	0	0	0	0	0	0	0	0	0	0	0	0	0	0	0	0	0	0	0	0	0	0	0	0	0	0	X0
572466037	NM_198551	0.6941	0.0080377	2491	1605	0	0.005197505	0	0	0	0	0	0	0	0	0	0	0	0	0	0	0	0	0	0	0	0	0	0	0	0	0	0	0	0	0	0	0	X0
553303555	NM_198551	0.68068	0.016251	1400	2142	0	0.0002079	0	0	0	0	0	0	0	0	0	0	0	0	0	0	0	0	0	0	0	0	0	0	0	0	0	0	0	0	0	0	0	X0
147883184	NM_145869	0.99039	0.00050242	0	2271	0	0.0002079	1	0	1	0	0	1	0	1	0	0	0	0	0	0	0	0	0	0	0	0	0	0	0	0	0	0	0	0	0	0	0	X0
1049550	NM_145869	0.98142	0.00096835	406	2461	1	0.393762994	1	0	1	0	0	1	0	1	0	0	0	0	0	0	0	0	0	0	0	0	0	0	0	0	0	0	0	0	0	0	1	X1
534734419	NM_145869	0.94314	0.0030009	420	2383	0	0.0002079	1	0	1	0	0	1	0	1	0	0	0	0	0	0	0	0	0	0	0	0	0	0	0	0	0	0	0	0	0	0	0	X0
558151486	NM_145869	0.85521	0.0049436	406	2460	0	0.0002079	1	0	1	0	0	1	0	1	0	0	0	0	0	0	0	0	0	0	0	0	0	0	0	0	0	0	0	0	0	0	0	X0
201092252	NM_145869	0.89245	0.003922	0	2393	0	0.0002079	1	0	1	0	0	1	0	1	0	0	0	0	0	0	0	0	0	0	0	0	0	0	0	0	0	0	0	0	0	0	0	X0
147334030	NM_145869	0.97585	0.0012653	0	2212	0	0.002286902	1	0	1	0	0	1	0	1	0	0	0	0	0	0	0	0	0	0	0	0	0	0	0	0	0	0	0	0	0	0	0	X0
560648660	NM_145869	0.87834	0.0049508	894	2238	0	0.001871102	1	0	1	0	0	1	0	1	0	0	0	0	0	0	0	0	0	0	0	0	0	0	0	0	0	0	0	0	0	0	0	X0
1802932	NM_145869	0.96076	0.0026007	0	2408	0	0.003326403	1	0	1	0	0	1	0	1	0	0	0	0	0	0	0	0	0	0	0	0	0	0	0	0	0	0	0	0	0	0	0	X0
201948928	NM_145869	0.080203	0.0044861	416	2404	0	0.000623701	1	0	1	0	0	1	0	1	0	0	0	0	0	0	0	0	0	0	0	0	0	0	0	0	0	0	0	0	0	0	0	X0
200251220	NM_033394	0.90403	0.02559	380	2634	0	0.0002079	1	1	1	0	0	1	0	0	0	0	0	0	0	1	0	0	0	0	0	0	0	0	0	0	0	0	0	0	0	0	0	X0
183701876	NM_033394	0.43002	0.0044895	1949	2052	0	0.0002079	1	1	1	0	0	1	0	0	0	0	0	0	0	1	0	0	0	0	0	0	0	0	0	0	0	0	0	0	0	0	0	X0
199899294	NM_033394	0.98937	0.00056709	0	2705	0	0.0002079	1	1	1	0	0	1	0	0	0	0	0	0	0	1	0	0	0	0	0	0	0	0	0	0	0	0	0	0	0	0	0	X0
527832498	NM_033394	0.90259	0.0043697	0	2703	0	0.0002079	0	0	0	0	0	0	0	0	0	0	0	0	0	0	0	0	0	0	0	0	0	0	0	0	0	0	0	0	0	0	0	X0
544355588	NM_033394	0.36317	0.0050793	0	2703	0	0.0002079	0	0	0	0	0	0	0	0	0	0	0	0	0	0	0	0	0	0	0	0	0	0	0	0	0	0	0	0	0	0	0	X0
201655824	NM_033394	0.41139	0.32873	3950	2279	0	0.0002079	0	0	0	0	0	0	0	0	0	0	0	0	0	0	0	0	0	0	0	0	0	0	0	0	0	0	0	0	0	0	0	X0
567425105	NM_033394	0.36114	0.17462	1135	2642	0	0.0002079	0	0	0	0	0	0	0	0	0	0	0	0	0	0	0	0	0	0	0	0	0	0	0	0	0	0	0	0	0	0	0	X0
200628030	NM_033394	0.85584	0.0040995	1103	2721	0	0.000623701	0	0	0	0	0	0	0	0	0	0	0	0	0	0	0	0	0	0	0	0	0	0	0	0	0	0	0	0	0	0	0	X0
200052947	NM_033394	0.8399	0.0076473	2317	2589	0	0.001039501	0	0	0	0	0	0	0	0	0	0	0	0	0	0	0	0	0	0	0	0	0	0	0	0	0	0	0	0	0	0	0	X0
536141846	NM_033394	0.98892	0.0005854	0	2443	0	0.0002079	0	0	0	0	0	0	0	0	0	0	0	0	0	0	0	0	0	0	0	0	0	0	0	0	0	0	0	0	0	0	0	X0
184439905	NM_033394	0.98445	0.00081518	0	2649	0	0.0002079	1	1	1	0	0	1	0	0	0	0	0	0	0	0	0	0	0	0	0	0	0	0	0	0	0	0	0	0	0	0	0	X0
569411494	NM_033394	0.98943	0.00056709	0	2707	0	0.0002079	0	0	0	0	0	0	0	0	0	0	0	0	0	0	0	0	0	0	0	0	0	0	0	0	0	0	0	0	0	0	0	X0
562685455	NM_033394	0.96751	0.0017709	0	2637	0	0.0002079	0	0	0	0	0	0	0	0	0	0	0	0	0	0	0	0	0	0	0	0	0	0	0	0	0	0	0	0	0	0	0	X0
144753108	NM_033394	0.95247	0.011015	0	2637	0	0.002702703	0	0	0	0	0	0	0	0	0	0	0	0	0	0	0	0	0	0	0	0	0	0	0	0	0	0	0	0	0	0	0	X0
550705864	NM_033394	0.46517	0.0049832	385	2600	0	0.0002079	0	0	0	0	0	0	0	0	0	0	0	0	0	0	0	0	0	0	0	0	0	0	0	0	0	0	0	0	0	0	0	X0
199718354	NM_033394	0.95215	0.0025128	372	2689	0	0.0002079	1	1	1	0	0	1	0	0	0	0	0	0	0	0	0	0	0	0	0	0	0	0	0	0	0	0	0	0	0	0	0	X0
147050472	NM_033394	0.91317	0.0034029	0	2461	0	0.000623701	1	0	1	0	0	1	0	0	0	0	0	0	0	0	0	0	0	0	0	0	0	0	0	0	0	0	0	0	0	0	0	X0
181716196	NM_033394	0.98932	0.00056709	0	2531	0	0.0002079	1	0	1	0	0	1	0	0	0	0	0	0	0	0	0	0	0	0	0	0	0	0	0	0	0	0	0	0	0	0	0	X0
190610360	NM_033394	0.922	0.012096	0	2531	0	0.000831601	1	0	1	0	0	1	0	0	0	0	0	0	0	0	0	0	0	0	0	0	0	0	0	0	0	0	0	0	0	0	0	X0
199500274	NM_033394	0.97658	0.0012296	0	2706	0	0.0002079	1	0	1	0	0	1	0	0	0	0	0	0	0	0	0	0	0	0	0	0	0	0	0	0	0	0	0	0	0	0	0	X0
116667130	NM_033394	0.92971	0.0033147	0	2548	0	0.0002079	1	0	1	0	0	1	0	0	0	0	0	0	0	0	0	0	0	0	0	0	0	0	0	0	0	0	0	0	0	0	0	X0
199831325	NM_033394	0.92332	0.0017049	381	2626	0	0.0004158	1	0	1	0	0	1	0	0	0	0	0	0	0	0	0	0	0	0	0	0	0	0	0	0	0	0	0	0	0	0	0	X0
186517022	NM_033394	0.9835	0.00087364	0	2516	0	0.0002079	1	0	1	0	0	1	0	0	0	0	0	0	0	0	0	0	0	0	0	0	0	0	0	0	0	0	0	0	0	0	0	X0
114704202	NM_033394	0.97824	0.001156	0	2440	0	0.006860707	1	0	1	0	0	1	0	0	0	0	0	0	0	0	0	0	0	0	0	0	0	0	0	0	0	0	0	0	0	0	0	X0
554056740	NM_033394	0.97825	0.0011491	0	2493	0	0.0002079	1	0	1	0	0	1	0	0	0	0	0	0	0	0	0	0	0	0	0	0	0	0	0	0	0	0	0	0	0	0	0	X0
541175824	NM_033394	0.36454	0.0066992	2328	2577	0	0.0002079	1	1	1	0	0	1	0	0	0	0	0	0	0	1	0	0	0	0	0	0	0	0	0	0	0	0	0	0	0	0	0	X0
537190709	NM_033394	0.98933	0.00056709	0	2509	0	0.0002079	1	0	1	0	0	1	0	0	0	0	0	0	0	0	0	0	0	0	0	0	0	0	0	0	0	0	0	0	0	0	0	X0
558024642	NM_013233	0.99562	0.00023387	0	2774	0	0.0002079	1	1	1	0	0	1	0	0	0	0	0	0	0	0	0	0	0	0	0	0	0	0	0	0	0	0	0	0	0	0	0	X0
200257510	NM_013233	0.99558	0.00023387	0	2572	0	0.0002079	1	1	1	0	0	1	0	0	0	0	0	0	0	0	0	0	0	0	0	0	0	0	0	0	0	0	0	0	0	0	0	X0
553432668	NM_013233	0.95851	0.0021666	562	1781	0	0.0002079	0	0	0	0	0	0	0	0	0	0	0	0	0	0	0	0	0	0	0	0	0	0	0	0	0	0	0	0	0	0	0	X0
187318954	NM_013233	0.92069	0.0031118	0	2644	0	0.0002079	1	0	1	0	0	0	1	0	0	0	0	0	0	0	0	0	0	0	0	0	0	0	0	0	0	0	0	0	0	0	0	X0
199841445	NM_003742	0.9787	0.0010893	412	2427	0	0.0002079	1	0	1	0	0	0	0	0	0	0	0	0	0	0	0	0	1	0	0	0	0	0	0	0	0	0	0	0	0	0	0	X0
139641883	NM_003742	0.96889	0.0012526	445	2247	0	0.0002079	1	0	1	0	0	0	0	0	0	0	0	0	0	0	0	0	1	0	0	0	0	0	0	0	0	0	0	0	0	0	0	X0
201693189	NM_003742	0.98509	0.00076891	0	2424	0	0.0004158	0	0	0	0	0	0	0	0	0	0	0	0	0	0	0	0	0	0	0	0	0	0	0	0	0	0	0	0	0	0	0	X0
201481590	NM_003742	0.9626	0.0019652	0	2528	0	0.0002079	0	0	0	0	0	0	0	0	0	0	0	0	0	0	0	0	0	0	0	0	0	0	0	0	0	0	0	0	0	0	0	X0
200735761	NM_003742	0.8995	0.0028126	1582	2528	0	0.0002079	0	0	0	0	0	0	0	0	0	0	0	0	0	0	0	0	0	0	0	0	0	0	0	0	0	0	0	0	0	0	0	X0
557214751	NM_003742	0.79677	0.1786	776	2577	0	0.0002079	0	0	0	0	0	0	0	0	0	0	0	0	0	0	0	0	0	0	0	0	0	0	0	0	0	0	0	0	0	0	0	X0
199514789	NM_003742	0.97065	0.0015482	1190	2521	0	0.0002079	0	0	1	0	0	0	0	0	0	0	0	0	0	0	0	0	0	0	0	0	0	0	0	0	0	0	0	0	0	0	0	X0
118109635	NM_003742	0.97982	0.0010534	0	2600	0	0.002702703	1	1	1	0	1	0	0	0	0	0	0	0	0	0	0	0	0	0	0	0	0	0	0	0	0	0	0	0	0	0	0	X0
553510412	NM_003742	0.95026	0.0026068	1202	2495	0	0.0002079	1	1	1	0	1	0	0	0	0	0	0	0	0	0	0	0	0	0	0	0	0	0	0	0	0	0	0	0	0	0	0	X0
201240844	NM_003742	0.77002	0.035487	1243	2414	0	0.0002079	1	0	1	0	0	0	0	0	0	1	0	0	0	0	0	0	0	0	0	0	0	0	0	0	0	0	0	0	0	0	0	X0
111482608	NM_003742	0.85271	0.0060028	791	2528	0	0.001663202	1	0	1	0	0	0	0	0	0	0	0	0	0	0	0	0	1	0	0	0	0	0	0	0	0	0	0	0	0	0	0	X0
553076953	NM_003742	0.98477	0.00078945	0	2666	0	0.0002079	1	0	1	0	0	0	0	0	0	0	0	0	0	0	0	0	1	0	0	0	0	0	0	0	0	0	0	0	0	0	0	X0
188824058	NM_003742	0.9613	0.0020368	0	2666	0	0.0002079	1	0	1	0	0	0	0	0	0	0	0	0	0	0	0	0	1	0	0	0	0	0	0	0	0	0	0	0	0	0	0	X0
190094490	NM_003742	0.8853	0.0051623	365	2737	0	0.0002079	1	0	1	0	0	0	0	0	0	0	0	0	0	0	0	0	1	0	0	0	0	0	0	0	0	0	0	0	0	0	0	X0
2287622	NM_003742	0.87278	0.0052525	375	2666	1	0.40977131	1	0	1	0	0	0	0	0	0	0	0	0	0	0	0	0	1	0	0	0	0	0	0	0	0	0	0	0	0	0	1	X1
201351924	NM_003742	0.73735	0.10345	1998	2502	0	0.0002079	1	0	1	0	0	0	0	0	0	0	0	0	0	0	0	0	1	0	0	0	0	0	0	0	0	0	0	0	0	0	0	X0
147001821	NM_001145856	0.86634	0.053913	0	2086	0	0.0002079	1	0	1	0	0	0	0	1	0	0	0	0	0	0	0	0	0	0	0	0	0	0	0	0	0	0	0	0	0	0	0	X0
201786792	NM_001145856	0.80679	0.0067628	465	2148	0	0.0004158	1	0	1	0	0	0	0	1	0	0	0	0	0	0	0	0	0	0	0	0	0	0	0	0	0	0	0	0	0	0	0	X0
567769591	NM_001145856	0.77353	0.008921	465	2148	0	0.0002079	1	0	1	0	0	0	0	1	0	0	0	0	0	0	0	0	0	0	0	0	0	0	0	0	0	0	0	0	0	0	0	X0
142051964	NM_001145856	0.97549	0.0012825	0	2161	0	0.0002079	1	0	1	0	0	0	0	1	0	0	0	0	0	0	0	0	0	0	0	0	0	0	0	0	0	0	0	0	0	0	0	X0
200207198	NM_001145856	0.96582	0.0018013	0	2129	0	0.0004158	1	1	1	0	0	0	0	0	0	0	0	0	0	0	0	0	0	0	0	0	0	0	0	0	0	0	0	0	0	0	0	X0
529543434	NM_001145856	0.85594	0.0048378	1216	2467	0	0.0002079	1	0	1	0	0	0	0	1	0	0	0	0	0	0	0	0	0	0	0	0	0	0	0	0	0	0	0	0	0	0	0	X0
201521490	NM_003059	0.97996	0.001053	0	2640	0	0.0002079	1	1	1	0	0	0	0	1	0	0	0	0	0	0	0	0	0	0	0	0	0	0	0	0	0	0	0	0	0	0	0	X0
199535716	NM_003059	0.98382	0.00083418	0	2712	0	0.0002079	1	1	1	0	0	0	0	1	0	0	0	0	0	0	0	0	0	0	0	0	0	0	0	0	0	0	0	0	0	0	0	X0
139188733	NM_003059	0.93471	0.0023933	0	2712	0	0.0002079	1	1	1	0	0	0	0	1	0	0	0	0	0	0	0	0	0	0	0	0	0	0	0	0	0	0	0	0	0	0	0	X0
567991307	NM_003059	0.93631	0.0031673	0	1973	0	0.0002079	1	0	1	0	0	0	0	0	0	0	0	0	0	0	0	0	0	0	0	0	0	0	0	0	0	0	0	0	0	0	0	X0
531041134	NM_003059	0.97809	0.0011621	507	1973	0	0.0004158	1	0	1	0	0	0	0	0	0	0	0	0	0	0	0	0	0	0	0	0	0	0	0	0	0	0	0	0	0	0	0	X0
557926964	NM_003059	0.39207	0.0068172	428	2336	0	0.002910603	1	1	1	0	0	0	0	0	0	0	0	0	0	0	0	0	0	0	0	0	0	0	0	0	0	0	0	0	0	0	0	X0
143888295	NM_003059	0.71667	0.12124	2456	2443	0	0.000623701	1	1	1	0	0	0	0	1	0	0	0	0	0	0	0	0	0	0	0	0	0	0	0	0	0	0	0	0	0	0	0	X0
533127429	NM_003059	0.87853	0.0038398	769	2599	0	0.0002079	1	1	1	0	0	0	0	1	0	0	0	0	0	0	0	0	0	0	0	0	0	0	0	0	0	0	0	0	0	0	0	X0
548384931	NM_000581	0.77931	0.0066407	394	2540	0	0.001247401	0	0	1	0	0	0	0	0	0	0	0	0	0	0	0	0	0	0	0	0	0	0	0	0	0	0	0	0	0	0	0	X0
545665212	NM_000386	0.98168	0.00096064	377	2655	0	0.0002079	0	0	1	0	0	0	0	0	0	0	0	0	0	0	0	0	0	0	0	0	0	0	0	0	0	0	0	0	0	0	0	X0
573591955	NM_000386	0.97786	0.0011609	0	2577	0	0.0002079	0	0	1	0	0	0	0	0	0	0	0	0	0	0	0	0	0	0	0	0	0	0	0	0	0	0	0	0	0	0	0	X0
1050565	NM_000386	0.2245	0.67994	1513	2643	0	0.253846154	0	0	1	0	0	0	0	0	0	0	0	0	0	0	0	0	0	0	0	0	0	0	0	0	0	0	0	0	0	0	1	X1
201993908	NM_000386	0.84263	0.0056738	378	2643	0	0.0002079	0	0	1	0	0	0	0	0	0	0	0	0	0	0	0	0	0	0	0	0	0	0	0	0	0	0	0	0	0	0	0	X0
193008106	NM_000386	0.97798	0.001154	0	2643	0	0.0002079	0	0	1	0	0	0	0	0	0	0	0	0	0	0	0	0	0	0	0	0	0	0	0	0	0	0	0	0	0	0	0	X0
184963100	NM_000386	0.978	0.001154	0	2708	0	0.0002079	0	0	1	0	0	0	0	0	0	0	0	0	0	0	0	0	0	0	0	0	0	0	0	0	0	0	0	0	0	0	0	X0
201321423	NM_000402	0.98976	0.00053814	787	2543	0	0.000549602	0	0	0	0	0	0	0	0	0	0	0	0	0	0	0	0	0	0	0	0	0	0	0	0	0	0	0	0	0	0	0	X0
782587403	NM_000402	0.91823	0.0043004	0	2378	0	0.001923605	0	0	0	0	0	0	0	0	0	0	0	0	0	0	0	0	0	0	0	0	0	0	0	0	0	0	0	0	0	0	1	X0
113138471	NM_006895	0.95346	0.0024598	0	2595	0	0.001247401	0	0	1	0	0	0	0	0	0	0	0	0	0	0	0	0	0	0	0	1	0	0	0	0	0	0	0	0	0	0	0	X0
199520450	NM_006895	0.89191	0.0038408	759	2634	0	0.0002079	0	0	1	0	0	0	0	0	0	0	0	0	0	0	0	0	0	0	0	1	0	0	0	0	0	0	0	0	0	0	0	X0
200015097	NM_006895	0.85928	0.0056546	0	2584	0	0.0002079	0	0	1	0	0	0	0	0	0	0	0	0	0	0	0	0	0	0	0	1	0	0	0	0	0	0	0	0	0	0	0	X0
11558538	NM_006895	0.86718	0.0054975	362	2765	1	0.06029106	0	0	1	0	0	0	0	0	0	0	0	0	0	0	0	0	0	0	0	1	0	0	0	0	0	0	0	0	0	0	1	X1
569985358	NM_006895	0.78084	0.022237	1839	2175	0	0.0002079	0	0	1	0	0	0	0	0	0	0	0	0	0	0	0	0	0	0	0	1	0	0	0	0	0	0	0	0	0	0	0	X0
146100323	NM_006895	0.3781	0.0091273	2949	2713	0	0.001455301	0	0	1	0	0	0	0	0	0	0	0	0	0	0	0	0	0	0	0	1	0	0	0	0	0	0	0	0	0	0	0	X0
142186887	NM_006895	0.88762	0.0058925	1843	2713	0	0.000831601	0	0	1	0	0	0	0	0	0	0	0	0	0	0	0	0	0	0	0	1	0	0	0	0	0	0	0	0	0	0	0	X0
140361130	NM_006895	0.87852	0.0046255	418	2391	0	0.0002079	0	0	1	0	0	0	0	0	0	0	0	0	0	0	0	0	0	0	0	1	0	0	0	0	0	0	0	0	0	0	0	X0
199629619	NM_006895	0.82475	0.0074303	2092	2391	0	0.0002079	0	0	1	0	0	0	0	0	0	0	0	0	0	0	0	0	0	0	0	1	0	0	0	0	0	0	0	0	0	0	0	X0
200703401	NM_032024	0.9808	0.0010549	369	2713	0	0.0002079	0	0	0	0	0	0	0	0	0	0	0	0	0	0	0	0	0	0	0	0	0	0	0	0	0	0	0	0	0	0	0	X0
149792982	NM_032024	0.29182	0.35319	5194	2503	0	0.001247401	0	0	0	0	0	0	0	0	0	0	0	0	0	0	0	0	0	0	0	0	0	0	0	0	0	0	0	0	0	0	0	X0
188514106	NM_032024	0.83591	0.006848	409	2447	0	0.003950104	1	0	1	0	0	0	0	1	0	0	0	0	0	0	0	0	0	0	0	0	0	0	0	0	0	0	0	0	0	0	0	X0
550212826	NM_032024	0.80106	0.005632	368	2721	0	0.0002079	1	1	1	0	0	0	0	0	0	0	0	1	0	0	0	0	0	0	0	0	0	0	0	0	0	0	0	0	0	0	0	X0
57505750	NM_000771	0.95906	0.0021649	0	1574	0	0.0004158	0	0	0	0	0	0	0	0	0	0	0	0	0	0	0	0	0	0	0	0	0	0	0	0	0	0	0	0	0	0	1	X0
72558192	NM_000771	0.88773	0.0037066	1478	1354	0	0.0002079	0	0	0	0	0	0	0	0	0	0	0	0	0	0	0	0	0	0	0	0	0	0	0	0	0	0	0	0	0	0	1	X0
182132442	NM_000771	0.14526	0.029264	1578	1267	0	0.000831601	0	0	0	0	0	0	0	0	0	0	0	0	0	0	0	0	0	0	0	0	0	0	0	0	0	0	0	0	0	0	1	X0
369745682	NM_000771	0.16072	0.011908	2105	1425	0	0.0004158	1	0	1	0	0	0	0	1	0	0	0	0	0	0	0	0	0	0	0	0	0	0	0	0	0	0	0	0	0	0	0	X0
17847037	NM_000771	0.65123	0.054686	2022	1484	0	0.0002079	1	0	1	0	0	0	0	1	0	0	0	0	0	0	0	0	0	0	0	0	0	0	0	0	0	0	0	0	0	0	0	X0
141489852	NM_000771	0.84251	0.0047601	674	1484	0	0.0002079	1	0	1	0	0	0	0	1	0	0	0	0	0	0	0	0	0	0	0	0	0	0	0	0	0	0	0	0	0	0	0	X0
200183364	NM_000771	0.93646	0.0033668	674	1484	0	0.0002079	1	0	1	0	0	0	0	1	0	0	0	0	0	0	0	0	0	0	0	0	0	0	0	0	0	0	0	0	0	0	1	X0
12414460	NM_000771	0.92446	0.0039694	692	1444	0	0.0002079	1	0	1	0	0	0	0	1	0	0	0	0	0	0	0	0	0	0	0	0	0	0	0	0	0	0	0	0	0	0	1	X0
114071557	NM_000771	0.92187	0.0041076	0	1599	0	0.0002079	1	0	1	0	0	0	0	1	0	0	0	0	0	0	0	0	0	0	0	0	0	0	0	0	0	0	0	0	0	0	1	X0
571415247	NM_000771	0.93721	0.0033009	0	1520	0	0.0002079	0	0	0	0	0	0	0	0	0	0	0	0	0	0	0	0	0	0	0	0	0	0	0	0	0	0	0	0	0	0	0	X0
578144976	NM_000771	0.41572	0.17086	6445	1552	0	0.000831601	0	0	0	0	0	0	0	0	0	0	0	0	0	0	0	0	0	0	0	0	0	0	0	0	0	0	0	0	0	0	0	X0
28371685	NM_000771	0.8703	0.0068261	620	1614	0	0.006860707	0	0	0	0	0	0	0	0	0	0	0	0	0	0	0	0	0	0	0	0	0	0	0	0	0	0	0	0	0	0	1	X1
1058930	NM_000770	0.9308	0.002994	2153	1858	0	0.017047817	0	0	0	0	0	0	0	0	0	0	0	0	0	0	0	0	0	0	0	0	0	0	0	0	0	0	0	0	0	0	1	X1
11572080	NM_000770	0.87304	0.064212	975	2051	0	0.045945946	0	0	0	0	0	0	0	0	0	0	0	0	0	0	0	0	0	0	0	0	0	0	0	0	0	0	0	0	0	0	1	X1
530027098	NM_000770	0.20564	0.47205	2107	1898	0	0.0002079	0	0	0	0	0	0	0	0	0	0	0	0	0	0	0	0	0	0	0	0	0	0	0	0	0	0	0	0	0	0	0	X0
139650638	NM_000770	0.92306	0.0040563	975	2051	0	0.0002079	0	0	0	0	0	0	0	0	0	0	0	0	0	0	0	0	0	0	0	0	0	0	0	0	0	0	0	0	0	0	0	X0
188111115	NM_000770	0.96247	0.0019745	975	2051	0	0.0002079	0	0	0	0	0	0	0	0	0	0	0	0	0	0	0	0	0	0	0	0	0	0	0	0	0	0	0	0	0	0	0	X0
529725725	NM_000770	0.60324	0.02851	3523	1703	0	0.0004158	0	0	0	0	0	0	0	0	0	0	0	0	0	0	0	0	0	0	0	0	0	0	0	0	0	0	0	0	0	0	0	X0
552247471	NM_000770	0.79155	0.0078749	0	1838	0	0.0002079	0	0	0	0	0	0	0	0	0	0	0	0	0	0	0	0	0	0	0	0	0	0	0	0	0	0	0	0	0	0	0	X0
10509681	NM_000770	0.6084	0.069326	2264	1767	0	0.045945946	0	0	0	0	0	0	0	0	0	0	0	0	0	0	0	0	0	0	0	0	0	0	0	0	0	0	0	0	0	0	1	X1
45438799	NM_000770	0.84761	0.0040741	998	2004	0	0.0002079	0	0	0	0	0	0	0	0	0	0	0	0	0	0	0	0	0	0	0	0	0	0	0	0	0	0	0	0	0	0	0	X0
141499066	NM_003750	0.94065	0.0017191	0	2689	0	0.000623701	0	0	0	0	0	0	0	0	0	0	0	0	0	0	0	0	0	0	0	0	0	0	0	0	0	0	0	0	0	0	0	X0
575153277	NM_003750	0.989	0.00056446	1747	2290	0	0.0002079	0	0	0	0	0	0	0	0	0	0	0	0	0	0	0	0	0	0	0	0	0	0	0	0	0	0	0	0	0	0	0	X0
143496426	NM_003750	0.84142	0.0039379	0	2504	0	0.0002079	0	0	0	0	0	0	0	0	0	0	0	0	0	0	0	0	0	0	0	0	0	0	0	0	0	0	0	0	0	0	0	X0
544546288	NM_003750	0.96806	0.0016624	0	1910	0	0.0004158	0	0	0	0	0	0	0	0	0	0	0	0	0	0	0	0	0	0	0	0	0	0	0	0	0	0	0	0	0	0	0	X0
564332910	NM_003750	0.29011	0.0047123	1946	1542	0	0.0002079	0	0	0	0	0	0	0	0	0	0	0	0	0	0	0	0	0	0	0	0	0	0	0	0	0	0	0	0	0	0	0	X0
555999896	NM_003750	0.91736	0.0031538	0	2774	0	0.0002079	0	0	0	0	0	0	0	0	0	0	0	0	0	0	0	0	0	0	0	0	0	0	0	0	0	0	0	0	0	0	0	X0
185929392	NM_003750	0.36236	0.00027452	721	2774	0	0.0004158	0	0	0	0	0	0	0	0	0	0	0	0	0	0	0	0	0	0	0	0	0	0	0	0	0	0	0	0	0	0	0	X0
200680965	NM_003750	0.7926	0.0031598	1985	2519	0	0.0002079	0	0	0	0	0	0	0	0	0	0	0	0	0	0	0	0	0	0	0	0	0	0	0	0	0	0	0	0	0	0	0	X0
573093581	NM_003750	0.94258	0.0012337	0	2281	0	0.0002079	0	0	0	0	0	0	0	0	0	0	0	0	0	0	0	0	0	0	0	0	0	0	0	0	0	0	0	0	0	0	0	X0
77382849	NM_003750	0.9921	0.00042895	393	2545	0	0.022869023	0	0	0	0	0	0	0	0	0	0	0	0	0	0	0	0	0	0	0	0	0	0	0	0	0	0	0	0	0	0	0	X1
577953155	NM_003750	0.934	0.001544	0	2353	0	0.0004158	0	0	0	0	0	0	0	0	0	0	0	0	0	0	0	0	0	0	0	0	0	0	0	0	0	0	0	0	0	0	0	X0
535803217	NM_003750	0.99474	0.00027164	0	2469	0	0.0002079	0	0	0	0	0	0	0	0	0	0	0	0	0	0	0	0	0	0	0	0	0	0	0	0	0	0	0	0	0	0	0	X0
574995777	NM_003750	0.99477	0.00027164	0	2606	0	0.0002079	0	0	0	0	0	0	0	0	0	0	0	0	0	0	0	0	0	0	0	0	0	0	0	0	0	0	0	0	0	0	0	X0
543975402	NM_003750	0.99477	0.00027164	0	2606	0	0.0002079	0	0	0	0	0	0	0	0	0	0	0	0	0	0	0	0	0	0	0	0	0	0	0	0	0	0	0	0	0	0	0	X0
537661767	NM_003750	0.96199	0.0014653	0	2627	0	0.0002079	0	0	0	0	0	0	0	0	0	0	0	0	0	0	0	0	0	0	0	0	0	0	0	0	0	0	0	0	0	0	0	X0
146545683	NM_194255	0.64772	0.034376	2142	1867	0	0.0002079	0	0	0	0	0	0	0	0	0	0	0	0	0	0	0	0	0	0	0	0	0	0	0	0	0	0	0	0	0	0	0	X0
575383877	NM_194255	0.81656	0.0085058	501	1995	0	0.0002079	0	0	0	0	0	0	0	0	0	0	0	0	0	0	0	0	0	0	0	0	0	0	0	0	0	0	0	0	0	0	0	X0
141010873	NM_194255	0.42035	0.35601	1003	1995	0	0.0002079	0	0	0	0	0	0	0	0	0	0	0	0	0	0	0	0	0	0	0	0	0	0	0	0	0	0	0	0	0	0	0	X0
574040108	NM_194255	0.74405	0.084536	2177	1378	0	0.0002079	0	0	0	0	0	0	0	0	0	0	0	0	0	0	0	0	0	0	0	0	0	0	0	0	0	0	0	0	0	0	0	X0
7278825	NM_194255	0.91126	0.0046735	508	1967	0	0.015176715	0	0	0	0	0	0	0	0	0	0	0	0	0	0	0	0	0	0	0	0	0	0	0	0	0	0	0	0	0	0	0	X1
201019287	NM_194255	0.49148	0.32424	4191	2147	0	0.0002079	0	0	0	0	0	0	0	0	0	0	0	0	0	0	0	0	0	0	0	0	0	0	0	0	0	0	0	0	0	0	0	X0
368452775	NM_194255	0.53693	0.15504	2558	1955	0	0.0002079	0	0	0	0	0	0	0	0	0	0	0	0	0	0	0	0	0	0	0	0	0	0	0	0	0	0	0	0	0	0	0	X0
181761766	NM_000958	0.91373	0.021372	0	2491	0	0.001039501	1	0	1	0	0	1	0	0	0	0	0	0	0	0	0	0	0	0	0	0	0	0	0	0	0	0	0	0	0	0	0	X0
111866313	NM_000958	0.49208	0.42287	2811	2491	0	0.008523909	1	0	1	0	1	0	1	0	0	0	0	0	0	0	0	0	0	0	0	0	0	0	0	0	0	0	0	0	0	0	0	X1
552043222	NM_000958	0.91826	0.0253	1269	2365	0	0.0004158	1	0	1	0	1	0	1	0	0	0	0	0	0	0	0	0	0	0	0	0	0	0	0	0	0	0	0	0	0	0	0	X0
373594039	NM_000958	0.93505	0.0030186	0	2373	0	0.0002079	1	0	1	0	0	1	0	0	0	0	0	0	0	0	0	0	0	0	0	0	0	0	0	0	0	0	0	0	0	0	0	X0
201139203	NM_000958	0.87574	0.0047373	843	2373	0	0.0002079	1	0	1	0	0	1	0	0	0	0	0	0	0	0	0	0	0	0	0	0	0	0	0	0	0	0	0	0	0	0	0	X0
554758190	NM_004291	0.94404	0.0029409	0	2422	0	0.0002079	0	0	1	0	0	0	0	0	0	0	0	0	0	0	0	0	0	0	0	0	0	0	0	0	0	0	0	0	0	0	0	X0
45617731	NM_003786	0.74985	0.003387	429	2332	0	0.0002079	0	0	0	0	0	0	0	0	0	0	0	0	0	0	0	0	0	0	0	0	0	0	0	0	0	0	0	0	0	0	0	X0
201562834	NM_003786	0.47467	0.0090584	0	2332	0	0.0004158	0	0	0	0	0	0	0	0	0	0	0	0	0	0	0	0	0	0	0	0	0	0	0	0	0	0	0	0	0	0	0	X0
565723806	NM_003786	0.67391	0.018467	962	2078	0	0.000831601	0	0	0	0	0	0	0	0	0	0	0	0	0	0	0	0	0	0	0	0	0	0	0	0	0	0	0	0	0	0	0	X0
531842152	NM_003786	0.78002	0.0030866	391	2556	0	0.0004158	0	0	0	0	0	0	0	0	0	0	0	0	0	0	0	0	0	0	0	0	0	0	0	0	0	0	0	0	0	0	0	X0
140992360	NM_003786	0.96326	0.0019172	0	2292	0	0.0002079	0	0	0	0	0	0	0	0	0	0	0	0	0	0	0	0	0	0	0	0	0	0	0	0	0	0	0	0	0	0	0	X0
539211035	NM_003786	0.97074	0.0015325	448	2234	0	0.0002079	0	0	1	0	0	0	0	0	0	0	0	0	0	0	0	0	0	0	0	0	0	0	0	0	0	0	0	0	0	0	0	X0
570269563	NM_003786	0.96481	0.0018525	895	2234	0	0.0002079	0	0	1	0	0	0	0	0	0	0	0	0	0	0	0	0	0	0	0	0	0	0	0	0	0	0	0	0	0	0	0	X0
547523159	NM_003786	0.94879	0.0026855	462	2164	0	0.0002079	0	0	1	0	0	0	0	0	0	0	0	0	0	0	0	0	0	0	0	0	0	0	0	0	0	0	0	0	0	0	0	X0
140060241	NM_003786	0.57413	0.010167	2254	2218	0	0.000623701	0	0	0	0	0	0	0	0	0	0	0	0	0	0	0	0	0	0	0	0	0	0	0	0	0	0	0	0	0	0	0	X0
45461799	NM_003786	0.9476	0.0027458	902	2218	0	0.0002079	0	0	0	0	0	0	0	0	0	0	0	0	0	0	0	0	0	0	0	0	0	0	0	0	0	0	0	0	0	0	0	X0
542368509	NM_003786	0.92225	0.0031317	0	2218	0	0.0002079	0	0	0	0	0	0	0	0	0	0	0	0	0	0	0	0	0	0	0	0	0	0	0	0	0	0	0	0	0	0	0	X0
11568588	NM_003786	0.50392	0.021708	2899	2414	0	0.016216216	0	0	0	0	0	0	0	0	0	0	0	0	0	0	0	0	0	0	0	0	0	0	0	0	0	0	0	0	0	0	0	X0
150601692	NM_003786	0.36127	0.39908	1243	2414	0	0.001039501	0	0	0	0	0	0	0	0	0	0	0	0	0	0	0	0	0	0	0	0	0	0	0	0	0	0	0	0	0	0	0	X0
41280128	NM_003786	0.74368	0.0075066	380	2630	0	0.000623701	0	0	0	0	0	0	0	0	0	0	0	0	0	0	0	0	0	0	0	0	0	0	0	0	0	0	0	0	0	0	0	X0
183576378	NM_003786	0.9744	0.0013622	761	2630	0	0.0002079	0	0	0	0	0	0	0	0	0	0	0	0	0	0	0	0	0	0	0	0	0	0	0	0	0	0	0	0	0	0	0	X0
202122194	NM_003786	0.97567	0.0012703	0	2382	0	0.0004158	0	0	0	0	0	0	0	0	0	0	0	0	0	0	0	0	0	0	0	0	0	0	0	0	0	0	0	0	0	0	0	X0
566927827	NM_003786	0.95608	0.0023099	437	2289	0	0.0002079	0	0	0	0	0	0	0	0	0	0	0	0	0	0	0	0	0	0	0	0	0	0	0	0	0	0	0	0	0	0	0	X0
34620384	NM_003786	0.91433	0.0036537	0	2555	0	0.001039501	0	0	0	0	0	0	0	0	0	0	0	0	0	0	0	0	0	0	0	0	0	0	0	0	0	0	0	0	0	0	0	X0
199698625	NM_003786	0.97524	0.0012985	0	2387	0	0.0002079	0	0	0	0	0	0	0	0	0	0	0	0	0	0	0	0	0	0	0	0	0	0	0	0	0	0	0	0	0	0	0	X0
141068276	NM_003786	0.65996	0.0064791	0	2437	0	0.0002079	0	0	0	0	0	0	0	0	0	0	0	0	0	0	0	0	0	0	0	0	0	0	0	0	0	0	0	0	0	0	0	X0
202227738	NM_003786	0.97297	0.001423	0	2437	0	0.0002079	0	0	0	0	0	0	0	0	0	0	0	0	0	0	0	0	0	0	0	0	0	0	0	0	0	0	0	0	0	0	0	X0
35999272	NM_003786	0.7315	0.05185	1970	2539	0	0.039085239	0	0	0	0	0	0	0	0	0	0	0	0	0	0	0	0	0	0	0	0	0	0	0	0	0	0	0	0	0	0	0	X1
142337287	NM_003786	0.79329	0.019347	845	2368	0	0.000831601	0	0	0	0	0	0	0	0	0	0	0	0	0	0	0	0	0	0	0	0	0	0	0	0	0	0	0	0	0	0	0	X0
190850373	NM_003786	0.7262	0.0091773	2050	2439	0	0.0002079	0	0	0	0	0	0	0	0	0	0	0	0	0	0	0	0	0	0	0	0	0	0	0	0	0	0	0	0	0	0	0	X0
138307902	NM_003786	0.96052	0.0020773	895	2234	0	0.0002079	0	0	0	0	0	0	0	0	0	0	0	0	0	0	0	0	0	0	0	0	0	0	0	0	0	0	0	0	0	0	0	X0
535710725	NM_003786	0.88579	0.0053533	0	2167	0	0.0002079	0	0	0	0	0	0	0	0	0	0	0	0	0	0	0	0	0	0	0	0	0	0	0	0	0	0	0	0	0	0	0	X0
531898935	NM_003786	0.74776	0.002138	0	1959	0	0.0004158	0	0	0	0	0	0	0	0	0	0	0	0	0	0	0	0	0	0	0	0	0	0	0	0	0	0	0	0	0	0	0	X0
11568608	NM_003786	0.74607	0.06226	2976	2016	0	0.022037422	0	0	0	0	0	0	0	0	0	0	0	0	0	0	0	0	0	0	0	0	0	0	0	0	0	0	0	0	0	0	0	X1
199965906	NM_003786	0.84512	0.0051453	496	2016	0	0.0002079	0	0	0	0	0	0	0	0	0	0	0	0	0	0	0	0	0	0	0	0	0	0	0	0	0	0	0	0	0	0	0	X0
1003354	NM_003786	0.36299	0.0054969	542	1846	0	0.0002079	0	0	0	0	0	0	0	0	0	0	0	0	0	0	0	0	0	0	0	0	0	0	0	0	0	0	0	0	0	0	0	X0
151079073	NM_003786	0.92161	0.003252	491	2036	0	0.0002079	0	0	0	0	0	0	0	0	0	0	0	0	0	0	0	0	0	0	0	0	0	0	0	0	0	0	0	0	0	0	0	X0
368354847	NM_003786	0.9505	0.0026098	0	2036	0	0.0002079	0	0	0	0	0	0	0	0	0	0	0	0	0	0	0	0	0	0	0	0	0	0	0	0	0	0	0	0	0	0	0	X0
142924921	NM_003786	0.9264	0.019821	0	2036	0	0.000623701	0	0	0	0	0	0	0	0	0	0	0	0	0	0	0	0	0	0	0	0	0	0	0	0	0	0	0	0	0	0	0	X0
34346931	NM_003786	0.97783	0.0011654	0	2036	0	0.0002079	0	0	0	0	0	0	0	0	0	0	0	0	0	0	0	0	0	0	0	0	0	0	0	0	0	0	0	0	0	0	0	X0
558597536	NM_003786	0.81781	0.0056923	1024	1952	0	0.0002079	0	0	0	0	0	0	0	0	0	0	0	0	0	0	0	0	0	0	0	0	0	0	0	0	0	0	0	0	0	0	0	X0
549074768	NM_000912	0.85531	0.012541	0	2080	0	0.0002079	0	0	0	0	0	0	0	0	0	0	0	0	0	0	0	0	0	0	0	0	0	0	0	0	0	0	0	0	0	0	0	X0
200420778	NM_000912	0.99425	0.0003082	0	2614	0	0.0002079	1	1	1	0	0	0	0	0	0	0	0	0	0	0	0	0	0	0	0	0	0	0	0	0	0	0	0	0	0	0	0	X0
202014849	NM_000912	0.9883	0.00037704	392	2553	0	0.0004158	1	1	1	0	0	0	0	0	0	0	0	0	0	0	0	0	0	0	0	0	0	0	0	0	0	0	0	0	0	0	0	X0
200377155	NM_000912	0.92473	0.0030854	0	2574	0	0.0002079	1	0	1	0	1	0	0	0	0	0	0	0	0	0	0	0	0	0	0	0	0	0	0	0	0	0	0	0	0	0	0	X0
527490946	NM_000912	0.94435	0.0023775	0	2636	0	0.0002079	1	0	1	0	0	0	0	0	0	0	1	0	0	0	0	0	0	0	0	0	0	0	0	0	0	0	0	0	0	0	0	X0
9282808	NM_000912	0.84763	0.0058273	0	2614	0	0.022661123	1	1	1	0	0	0	0	0	0	0	0	0	0	0	0	0	0	0	0	0	0	0	0	0	0	0	0	0	0	0	0	X1
202028631	NM_000912	0.75157	0.010739	383	2614	0	0.0002079	1	1	1	0	0	0	0	0	0	0	0	0	0	0	0	0	0	0	0	0	0	0	0	0	0	0	0	0	0	0	0	X0
564358760	NM_021141	0.95283	0.0015133	0	2360	0	0.0002079	0	0	0	0	0	0	0	0	0	0	0	0	0	0	0	0	0	0	0	0	0	0	0	0	0	0	0	0	0	0	0	X0
185945729	NM_021141	0.97205	0.0014646	0	2443	0	0.0002079	0	0	0	0	0	0	0	0	0	0	0	0	0	0	0	0	0	0	0	0	0	0	0	0	0	0	0	0	0	0	0	X0
537716800	NM_021141	0.87914	0.006272	381	2623	0	0.0002079	0	0	0	0	0	0	0	0	0	0	0	0	0	0	0	0	0	0	0	0	0	0	0	0	0	0	0	0	0	0	0	X0
55943434	NM_021141	0.94053	0.0031087	410	2439	0	0.0002079	0	0	0	0	0	0	0	0	0	0	0	0	0	0	0	0	0	0	0	0	0	0	0	0	0	0	0	0	0	0	0	X0
35408277	NM_021141	0.91733	0.0043353	0	2512	0	0.001039501	0	0	0	0	0	0	0	0	0	0	0	0	0	0	0	0	0	0	0	0	0	0	0	0	0	0	0	0	0	0	0	X0
115029702	NM_021141	0.90106	0.011892	1994	2508	0	0.0004158	0	0	0	0	0	0	0	0	0	0	0	0	0	0	0	0	0	0	0	0	0	0	0	0	0	0	0	0	0	0	0	X0
539704571	NM_021141	0.91168	0.0043061	0	2508	0	0.0002079	0	0	0	0	0	0	0	0	0	0	0	0	0	0	0	0	0	0	0	0	0	0	0	0	0	0	0	0	0	0	0	X0
192418356	NM_021141	0.94362	0.0026358	399	2508	0	0.0002079	0	0	0	0	0	0	0	0	0	0	0	0	0	0	0	0	0	0	0	0	0	0	0	0	0	0	0	0	0	0	0	X0
532358159	NM_000903	0.89658	0.013671	797	2508	0	0.0002079	1	0	1	0	0	0	0	0	0	0	0	0	0	0	1	0	0	0	0	0	0	0	0	0	0	0	0	0	0	0	0	X0
555785846	NM_000903	0.84493	0.0065455	0	2694	0	0.0002079	1	0	1	0	0	0	0	0	0	0	0	0	0	0	0	0	0	0	0	0	0	0	0	0	0	0	0	0	0	0	0	X0
568177350	NM_000903	0.79275	0.0070329	371	2694	0	0.000831601	1	0	1	0	0	0	0	0	0	0	0	0	0	0	0	0	0	0	0	0	0	0	0	0	0	0	0	0	0	0	0	X0
114238154	NM_000903	0.97331	0.0014012	0	1637	0	0.013929314	0	0	0	0	0	0	0	0	0	0	0	0	0	0	0	0	0	0	0	0	0	0	0	0	0	0	0	0	0	0	0	X1
546443181	NM_000903	0.22163	0.0058762	2641	2651	0	0.0002079	1	1	1	0	0	0	0	0	0	0	0	0	0	0	0	0	0	0	0	0	0	0	0	0	0	0	0	0	0	0	0	X0
199887463	NM_000743	0.99583	0.00022537	369	2708	0	0.0002079	1	1	1	0	1	0	0	1	0	0	0	0	0	0	0	0	0	0	0	0	0	0	0	0	0	0	0	0	0	0	0	X0
200364229	NM_000743	0.99543	0.00024424	2875	2435	0	0.0004158	1	0	1	0	0	0	0	1	0	0	0	0	0	0	0	0	0	0	0	0	0	0	0	0	0	0	0	0	0	0	0	X0
201230767	NM_000743	0.77104	0.0065003	2278	2634	0	0.0002079	0	0	0	0	0	0	0	0	0	0	0	0	0	0	0	0	0	0	0	0	0	0	0	0	0	0	0	0	0	0	0	X0
147763776	NM_000743	0.76433	0.0052562	1474	2713	0	0.0002079	1	1	1	0	0	0	0	1	0	1	0	0	0	0	0	0	0	0	0	0	0	0	0	0	0	0	0	0	0	0	0	X0
71581734	NM_000743	0.76987	0.0060289	737	2713	0	0.0002079	1	1	1	0	0	0	0	1	0	1	0	0	0	0	0	0	0	0	0	0	0	0	0	0	0	0	0	0	0	0	0	X0
151151599	NM_000743	0.86523	0.013066	0	2713	0	0.0002079	1	1	1	0	0	0	0	1	0	1	0	0	0	0	0	0	0	0	0	0	0	0	0	0	0	0	0	0	0	0	0	X0
541520122	NM_000120	0.98224	0.00092992	0	2406	0	0.0002079	0	0	0	0	0	0	0	0	0	0	0	0	0	0	0	0	0	0	0	0	0	0	0	0	0	0	0	0	0	0	0	X0
544656267	NM_000120	0.82707	0.004203	1172	2561	0	0.0002079	0	0	0	0	0	0	0	0	0	0	0	0	0	0	0	0	0	0	0	0	0	0	0	0	0	0	0	0	0	0	0	X0
371433338	NM_000120	0.96923	0.0016227	400	2500	0	0.0004158	0	0	0	0	0	0	0	0	0	0	0	0	0	0	0	0	0	0	0	0	0	0	0	0	0	0	0	0	0	0	0	X0
373688139	NM_000120	0.708	0.0067697	391	2556	0	0.0004158	0	0	0	0	0	0	0	0	0	0	0	0	0	0	0	0	0	0	0	0	0	0	0	0	0	0	0	0	0	0	0	X0
2234922	NM_000120	0.018831	0.69883	1565	2556	1	0.214137214	0	0	0	0	0	0	0	0	0	0	0	0	0	0	0	0	0	0	0	0	0	0	0	0	0	0	0	0	0	0	1	X1
562914405	NM_000120	0.96442	0.0018518	881	2270	0	0.0002079	0	0	0	0	0	0	0	0	0	0	0	0	0	0	0	0	0	0	0	0	0	0	0	0	0	0	0	0	0	0	0	X0
566570735	NM_000120	0.71189	0.0080157	2927	2391	0	0.0002079	0	0	0	0	0	0	0	0	0	0	0	0	0	0	0	0	0	0	0	0	0	0	0	0	0	0	0	0	0	0	0	X0
551205180	NM_000120	0.88915	0.0045273	418	2391	0	0.0002079	0	0	0	0	0	0	0	0	0	0	0	0	0	0	0	0	0	0	0	0	0	0	0	0	0	0	0	0	0	0	0	X0
189075512	NM_002176	0.83573	0.02064	4245	2356	0	0.0004158	1	0	1	0	1	0	0	0	0	0	0	0	0	0	0	0	0	0	0	0	0	0	0	0	0	0	0	0	0	0	0	X0
141894933	NM_002176	0.64292	0.0095458	2902	2412	0	0.007068607	1	0	1	0	1	0	0	0	0	0	0	0	0	0	0	0	0	0	0	0	0	0	0	0	0	0	0	0	0	0	0	X1
565286379	NM_002176	0.15297	0.011028	3286	2435	0	0.0002079	1	0	1	0	1	0	0	0	0	0	0	0	0	1	0	0	0	0	0	0	0	0	0	0	0	0	0	0	0	0	0	X0
146710785	NM_002176	0.67086	0.05728	4518	2435	0	0.001247401	1	0	1	0	1	0	0	0	0	0	0	0	0	1	0	0	0	0	0	0	0	0	0	0	0	0	0	0	0	0	0	X0
200614912	NM_002176	0.83756	0.0066309	1232	2435	0	0.0002079	1	0	1	0	0	0	0	0	0	0	0	0	0	0	0	0	0	0	0	0	0	0	0	0	0	0	0	0	0	0	0	X0
200258822	NM_013975	0.86832	0.0092132	903	2215	0	0.0002079	1	0	1	0	0	1	0	0	0	0	0	0	0	1	0	0	0	0	0	0	0	0	0	0	0	0	0	0	0	0	0	X0
142734285	NM_013975	0.84577	0.070662	2257	2215	0	0.0004158	1	0	1	0	0	1	0	0	0	0	0	0	0	1	0	0	0	0	0	0	0	0	0	0	0	0	0	0	0	0	0	X0
573822077	NM_013975	0.80935	0.0065603	360	2774	0	0.0002079	1	0	1	0	0	1	0	0	0	0	0	0	0	1	0	0	0	0	0	0	0	0	0	0	0	0	0	0	0	0	0	X0
559299489	NM_013975	0.98542	0.00076716	0	2307	0	0.0002079	1	0	1	0	0	1	0	0	0	0	0	0	0	1	0	0	0	0	0	0	0	0	0	0	0	0	0	0	0	0	0	X0
571568798	NM_013975	0.97413	0.001352	972	2058	0	0.0002079	1	0	1	0	0	1	0	0	0	0	0	0	0	1	0	0	0	0	0	0	0	0	0	0	0	0	0	0	0	0	0	X0
35501315	NM_013975	0.4094	0.0041745	1263	2376	0	0.0002079	1	0	1	0	0	1	0	0	0	0	0	0	0	1	0	0	0	0	0	0	0	0	0	0	0	0	0	0	0	0	0	X0
188396172	NM_013975	0.77047	0.01228	2152	2323	0	0.000623701	1	0	1	0	0	1	0	0	0	0	0	0	0	1	0	0	0	0	0	0	0	0	0	0	0	0	0	0	0	0	0	X0
200981995	NM_013975	0.9169	0.0028398	0	2703	0	0.0002079	1	0	1	0	0	1	0	0	0	0	0	0	0	1	0	0	0	0	0	0	0	0	0	0	0	0	0	0	0	0	0	X0
566602314	NM_013975	0.89375	0.0037805	457	2187	0	0.0002079	1	0	1	0	0	1	0	0	0	0	0	0	0	1	0	0	0	0	0	0	0	0	0	0	0	0	0	0	0	0	0	X0
532596955	NM_013975	0.99057	0.0004954	0	2510	0	0.0002079	1	0	1	0	0	1	0	0	0	0	0	0	0	1	0	0	0	0	0	0	0	0	0	0	0	0	0	0	0	0	0	X0
559259641	NM_013975	0.90843	0.0029992	0	2425	0	0.0002079	1	0	1	0	0	1	0	0	0	0	0	0	0	1	0	0	0	0	0	0	0	0	0	0	0	0	0	0	0	0	0	X0
547119482	NM_013975	0.29198	0.0035303	825	2425	0	0.0002079	1	0	1	0	0	1	0	0	0	0	0	0	0	1	0	0	0	0	0	0	0	0	0	0	0	0	0	0	0	0	0	X0
536339528	NM_013975	0.99054	0.0004954	0	2425	0	0.0002079	1	0	1	0	0	1	0	0	0	0	0	0	0	1	0	0	0	0	0	0	0	0	0	0	0	0	0	0	0	0	0	X0
192558553	NM_013975	0.80841	0.099113	3712	2425	0	0.0002079	1	0	1	0	0	1	0	0	0	0	0	0	0	1	0	0	0	0	0	0	0	0	0	0	0	0	0	0	0	0	0	X0
1799793	NM_000400	0.99326	0.00033801	0	2250	1	0.196881497	1	0	1	0	0	0	0	0	0	0	0	0	0	0	0	0	0	0	0	0	0	0	0	0	0	0	0	0	0	0	1	X1
1799792	NM_000400	0.98084	0.0009872	0	2030	0	0.000623701	1	0	1	0	0	0	0	0	0	0	0	0	0	0	0	0	0	0	0	0	0	0	0	0	0	0	0	0	0	0	0	X0
143960980	NM_000400	0.89679	0.0021052	0	2010	0	0.0004158	1	0	1	0	0	0	0	0	0	0	0	0	0	0	0	0	0	0	0	0	0	0	0	0	0	0	0	0	0	0	0	X0
147972150	NM_000400	0.98751	0.00064463	0	2451	0	0.000623701	0	0	1	0	0	0	0	0	0	0	0	0	0	0	0	0	0	0	0	0	0	0	0	0	0	0	0	0	0	0	0	X0
201294521	NM_000400	0.90832	0.01707	0	1941	0	0.0002079	1	0	1	0	0	0	0	0	0	0	0	0	0	0	0	0	0	0	0	0	0	0	0	0	0	0	0	0	0	0	0	X0
537616689	NM_000400	0.99329	0.00033949	0	2451	0	0.000831601	0	0	1	0	0	0	0	0	0	0	0	0	0	0	0	0	0	0	0	0	0	0	0	0	0	0	0	0	0	0	0	X0
200147400	NM_000400	0.99455	0.00028265	0	2212	0	0.0002079	0	0	1	0	0	0	0	0	0	0	0	0	0	0	0	0	0	0	0	0	0	0	0	0	0	0	0	0	0	0	0	X0
190678702	NM_000400	0.99327	0.00033801	0	2476	0	0.0004158	0	0	1	0	0	0	0	0	0	0	0	0	0	0	0	0	0	0	0	0	0	0	0	0	0	0	0	0	0	0	0	X0
201165309	NM_000400	0.99148	0.00046125	0	2476	0	0.0002079	0	0	1	0	0	0	0	0	0	0	0	0	0	0	0	0	0	0	0	0	0	0	0	0	0	0	0	0	0	0	0	X0
199778239	NM_000400	0.99351	0.00034082	0	2379	0	0.0002079	0	0	1	0	0	0	0	0	0	0	0	0	0	0	0	0	0	0	0	0	0	0	0	0	0	0	0	0	0	0	0	X0
575225436	NM_000400	0.99178	0.00042833	0	2504	0	0.0002079	0	0	1	0	0	0	0	0	0	0	0	0	0	0	0	0	0	0	0	0	0	0	0	0	0	0	0	0	0	0	0	X0
531021258	NM_000400	0.98628	0.00071343	0	2335	0	0.001871102	0	0	1	0	0	0	0	0	0	0	0	0	0	0	0	0	0	0	0	0	0	0	0	0	0	0	0	0	0	0	0	X0
566827695	NM_000400	0.93704	0.0025722	0	2462	0	0.0002079	0	0	1	0	0	0	0	0	0	0	0	0	0	0	0	0	0	0	0	0	0	0	0	0	0	0	0	0	0	0	0	X0
577723968	NM_000400	0.99326	0.00033801	0	2391	0	0.0002079	0	0	1	0	0	0	0	0	0	0	0	0	0	0	0	0	0	0	0	0	0	0	0	0	0	0	0	0	0	0	0	X0
146620441	NM_139276	0.94447	0.045255	0	2517	0	0.001247401	0	0	1	0	0	0	0	0	0	0	0	0	0	0	0	0	0	0	0	0	0	0	0	0	0	0	0	0	0	0	0	X0
141831067	NM_000791	0.79517	0.13638	785	2548	0	0.001455301	0	0	0	0	0	0	0	0	0	0	0	0	0	0	0	0	0	0	0	0	0	0	0	0	0	0	0	0	0	0	0	X0
114879683	NM_001077482	0.92311	0.0040458	0	2398	0	0.0002079	0	0	1	0	0	0	0	0	0	0	0	0	0	0	0	0	0	0	0	0	0	0	0	0	0	0	0	0	0	0	0	X0
201406656	NM_001077482	0.95323	0.0024459	0	2624	0	0.0002079	0	0	1	0	0	0	0	0	0	0	0	0	0	0	0	0	0	0	0	0	0	0	0	0	0	0	0	0	0	0	0	X0
545723392	NM_001077482	0.33128	0.54737	1802	2774	0	0.0002079	0	0	1	0	0	0	0	0	0	0	0	0	0	0	0	0	0	0	0	0	0	1	0	0	0	0	0	0	0	0	0	X0
565978374	NM_001077482	0.97174	0.0014724	0	2412	0	0.0002079	1	0	1	0	0	0	0	0	0	0	0	0	0	0	0	0	0	0	0	0	0	0	0	0	0	0	0	0	0	0	0	X0
574094737	NM_022002	0.79608	0.099597	2671	1872	0	0.0002079	1	0	1	0	0	1	0	0	0	0	0	0	0	0	0	0	0	0	0	0	0	0	0	0	0	0	0	0	0	0	0	X0
373024967	NM_022002	0.95139	0.0016228	447	2236	0	0.0002079	1	0	1	0	0	1	0	0	0	0	0	0	0	0	0	0	0	0	0	0	0	0	0	0	0	0	0	0	0	0	0	X0
12721607	NM_022002	0.89505	0.0050184	591	1692	0	0.002702703	0	0	1	0	0	0	0	0	0	0	0	0	0	0	0	0	0	0	0	0	0	0	0	0	0	0	0	0	0	0	0	X0
561984009	NM_022002	0.89725	0.0043659	550	1818	0	0.0002079	0	0	1	0	0	0	0	0	0	0	0	0	0	0	0	0	0	0	0	0	0	0	0	0	0	0	0	0	0	0	0	X0
12721613	NM_022002	0.78996	0.027053	1724	1740	0	0.042411642	0	0	1	0	0	0	0	0	0	0	0	0	0	0	0	0	0	0	0	0	0	0	0	0	0	0	0	0	0	0	1	X1
547650613	NM_022002	0.41535	0.41697	1927	2076	0	0.0002079	1	0	1	0	0	1	0	0	0	0	0	0	0	0	0	0	0	0	0	0	0	0	0	0	0	0	0	0	0	0	0	X0
200382925	NM_022002	0.97459	0.0013323	0	2145	0	0.0002079	1	0	1	0	0	1	0	0	0	0	0	0	0	0	0	0	0	0	0	0	0	0	0	0	0	0	0	0	0	0	0	X0
199860148	NM_022002	0.97397	0.0013661	0	2021	0	0.0002079	1	0	1	0	0	1	0	0	0	0	0	0	0	0	0	0	0	0	0	0	0	0	0	0	0	0	0	0	0	0	0	X0
201651793	NM_021098	0.76081	0.009932	0	1919	0	0.0004158	0	0	0	0	0	0	0	0	0	0	0	0	0	0	0	0	0	0	0	0	0	0	0	0	0	0	0	0	0	0	0	X0
200009613	NM_021098	0.9216	0.0022404	0	1919	0	0.0004158	0	0	0	0	0	0	0	0	0	0	0	0	0	0	0	0	0	0	0	0	0	0	0	0	0	0	0	0	0	0	0	X0
59709076	NM_021098	0.77774	0.0083439	521	1919	0	0.003742204	0	0	0	0	0	0	0	0	0	0	0	0	0	0	0	0	0	0	0	0	0	0	0	0	0	0	0	0	0	0	0	X0
369329819	NM_021098	0.93451	0.0035427	0	1667	0	0.0002079	0	0	0	0	0	0	0	0	0	0	0	0	0	0	0	0	0	0	0	0	0	0	0	0	0	0	0	0	0	0	0	X0
200939989	NM_021098	0.96515	0.0018456	0	1667	0	0.0002079	0	0	0	0	0	0	0	0	0	0	0	0	0	0	0	0	0	0	0	0	0	0	0	0	0	0	0	0	0	0	0	X0
369630836	NM_021098	0.97429	0.0013445	0	1652	0	0.0002079	0	0	0	0	0	0	0	0	0	0	0	0	0	0	0	0	0	0	0	0	0	0	0	0	0	0	0	0	0	0	0	X0
59084089	NM_021098	0.97429	0.0013445	0	1652	0	0.0002079	0	0	0	0	0	0	0	0	0	0	0	0	0	0	0	0	0	0	0	0	0	0	0	0	0	0	0	0	0	0	0	X0
58535913	NM_021098	0.29448	0.36366	4116	1701	0	0.001039501	0	0	0	0	0	0	0	0	0	0	0	0	0	0	0	0	0	0	0	0	0	0	0	0	0	0	0	0	0	0	0	X0
554435610	NM_021098	0.73476	0.029866	516	1937	0	0.0002079	0	0	0	0	0	0	0	0	0	0	0	0	0	0	0	0	0	0	0	0	0	0	0	0	0	0	0	0	0	0	0	X0
56885166	NM_021098	0.97448	0.0013382	0	2088	0	0.000623701	0	0	0	0	0	0	0	0	0	0	0	0	0	0	0	0	0	0	0	0	0	0	0	0	0	0	0	0	0	0	0	X0
60445853	NM_021098	0.76432	0.018232	992	2017	0	0.001039501	0	0	0	0	0	0	0	0	0	0	0	0	0	0	0	0	0	0	0	0	0	0	0	0	0	0	0	0	0	0	0	X0
200675829	NM_021098	0.79851	0.017101	1026	1949	0	0.0004158	0	0	0	0	0	0	0	0	0	0	0	0	0	0	0	0	0	0	0	0	0	0	0	0	0	0	0	0	0	0	0	X0
574490640	NM_021098	0.85423	0.0068796	0	1630	0	0.000623701	0	0	0	0	0	0	0	0	0	0	0	0	0	0	0	0	0	0	0	0	0	0	0	0	0	0	0	0	0	0	0	X0
534707181	NM_021098	0.91471	0.015887	2671	1872	0	0.0002079	0	0	0	0	0	0	0	0	0	0	0	0	0	0	0	0	0	0	0	0	0	0	0	0	0	0	0	0	0	0	0	X0
372453886	NM_021098	0.75785	0.0075147	575	1739	0	0.0002079	0	0	0	0	0	0	0	0	0	0	0	0	0	0	0	0	0	0	0	0	0	0	0	0	0	0	0	0	0	0	0	X0
370883583	NM_021098	0.68108	0.01203	4649	1936	0	0.0002079	0	0	0	0	0	0	0	0	0	0	0	0	0	0	0	0	0	0	0	0	0	0	0	0	0	0	0	0	0	0	0	X0
1054644	NM_021098	0.64778	0.027424	2066	1936	1	0.090644491	0	0	0	0	0	0	0	0	0	0	0	0	0	0	0	0	0	0	0	0	0	0	0	0	0	0	0	0	0	0	0	X1
547536971	NM_021098	0.84904	0.0051927	0	1936	0	0.0002079	0	0	0	0	0	0	0	0	0	0	0	0	0	0	0	0	0	0	0	0	0	0	0	0	0	0	0	0	0	0	0	X0
571254501	NM_021098	0.79997	0.0061148	3616	1936	0	0.0002079	0	0	0	0	0	0	0	0	0	0	0	0	0	0	0	0	0	0	0	0	0	0	0	0	0	0	0	0	0	0	0	X0
376628149	NM_021098	0.68143	0.015257	3229	1858	0	0.002079002	0	0	0	0	0	0	0	0	0	0	0	0	0	0	0	0	0	0	0	0	0	0	0	0	0	0	0	0	0	0	0	X0
186422070	NM_021098	0.68218	0.0099224	521	1919	0	0.0002079	0	0	0	0	0	0	0	0	0	0	0	0	0	0	0	0	0	0	0	0	0	0	0	0	0	0	0	0	0	0	0	X0
574952387	NM_021098	0.71129	0.0069783	2094	1910	0	0.0002079	0	0	0	0	0	0	0	0	0	0	0	0	0	0	0	0	0	0	0	0	0	0	0	0	0	0	0	0	0	0	0	X0
61742096	NM_021098	0.91333	0.0047231	511	1956	0	0.0002079	0	0	0	0	0	0	0	0	0	0	0	0	0	0	0	0	0	0	0	0	0	0	0	0	0	0	0	0	0	0	0	X0
559407861	NM_021098	0.89658	0.0042109	579	1727	0	0.0002079	0	0	0	0	0	0	0	0	0	0	0	0	0	0	0	0	0	0	0	0	0	0	0	0	0	0	0	0	0	0	0	X0
370975488	NM_021098	0.98584	0.00074858	0	1883	0	0.0002079	0	0	0	0	0	0	0	0	0	0	0	0	0	0	0	0	0	0	0	0	0	0	0	0	0	0	0	0	0	0	0	X0
575909585	NM_021098	0.8505	0.053999	3186	1883	0	0.0002079	0	0	0	0	0	0	0	0	0	0	0	0	0	0	0	0	0	0	0	0	0	0	0	0	0	0	0	0	0	0	0	X0
77104261	NM_021098	0.81714	0.007079	531	1883	0	0.001039501	0	0	0	0	0	0	0	0	0	0	0	0	0	0	0	0	0	0	0	0	0	0	0	0	0	0	0	0	0	0	0	X0
545768453	NM_021098	0.98511	0.00078533	0	1723	0	0.0002079	0	0	0	0	0	0	0	0	0	0	0	0	0	0	0	0	0	0	0	0	0	0	0	0	0	0	0	0	0	0	0	X0
148651456	NM_021098	0.9577	0.0022085	0	1784	0	0.002910603	0	0	0	0	0	0	0	0	0	0	0	0	0	0	0	0	0	0	0	0	0	0	0	0	0	0	0	0	0	0	0	X0
536994663	NM_021098	0.98386	0.00084256	0	1784	0	0.0002079	0	0	0	0	0	0	0	0	0	0	0	0	0	0	0	0	0	0	0	0	0	0	0	0	0	0	0	0	0	0	0	X0
59286323	NM_021098	0.78282	0.0076943	0	1736	0	0.002079002	0	0	0	0	0	0	0	0	0	0	0	0	0	0	0	0	0	0	0	0	0	0	0	0	0	0	0	0	0	0	0	X0
200627008	NM_021098	0.88165	0.0059713	1127	1775	0	0.0002079	0	0	0	0	0	0	0	0	0	0	0	0	0	0	0	0	0	0	0	0	0	0	0	0	0	0	0	0	0	0	0	X0
373867411	NM_021098	0.9383	0.0025997	563	1775	0	0.0002079	0	0	0	0	0	0	0	0	0	0	0	0	0	0	0	0	0	0	0	0	0	0	0	0	0	0	0	0	0	0	0	X0
199693105	NM_021098	0.88571	0.0033569	563	1775	0	0.000623701	0	0	0	0	0	0	0	0	0	0	0	0	0	0	0	0	0	0	0	0	0	0	0	0	0	0	0	0	0	0	0	X0
536269517	NM_021098	0.94433	0.0029271	511	1956	0	0.0002079	0	0	0	0	0	0	0	0	0	0	0	0	0	0	0	0	0	0	0	0	0	0	0	0	0	0	0	0	0	0	0	X0
57105517	NM_021098	0.6806	0.021407	2861	1748	0	0.002079002	0	0	0	0	0	0	0	0	0	0	0	0	0	0	0	0	0	0	0	0	0	0	0	0	0	0	0	0	0	0	0	X0
542245543	NM_021098	0.97007	0.0015459	0	1748	0	0.000831601	0	0	0	0	0	0	0	0	0	0	0	0	0	0	0	0	0	0	0	0	0	0	0	0	0	0	0	0	0	0	0	X0
559236007	NM_021098	0.98527	0.00077718	0	1876	0	0.0002079	0	0	0	0	0	0	0	0	0	0	0	0	0	0	0	0	0	0	0	0	0	0	0	0	0	0	0	0	0	0	0	X0
199532485	NM_021098	0.98527	0.00077718	0	1876	0	0.0002079	0	0	0	0	0	0	0	0	0	0	0	0	0	0	0	0	0	0	0	0	0	0	0	0	0	0	0	0	0	0	0	X0
370725735	NM_021098	0.92316	0.037834	0	1811	0	0.0002079	0	0	0	0	0	0	0	0	0	0	0	0	0	0	0	0	0	0	0	0	0	0	0	0	0	0	0	0	0	0	0	X0
187596702	NM_021098	0.2728	0.011406	490	2040	0	0.0002079	0	0	0	0	0	0	0	0	0	0	0	0	0	0	0	0	0	0	0	0	0	0	0	0	0	0	0	0	0	0	0	X0
185402612	NM_021098	0.87939	0.0050808	1811	1656	0	0.0002079	0	0	0	0	0	0	0	0	0	0	0	0	0	0	0	0	0	0	0	0	0	0	0	0	0	0	0	0	0	0	0	X0
61319429	NM_021098	0.42384	0.39691	1185	1688	0	0.0002079	0	0	0	0	0	0	0	0	0	0	0	0	0	0	0	0	0	0	0	0	0	0	0	0	0	0	0	0	0	0	0	X0
538758039	NM_021098	0.97114	0.0015171	541	1849	0	0.0004158	0	0	0	0	0	0	0	0	0	0	0	0	0	0	0	0	0	0	0	0	0	0	0	0	0	0	0	0	0	0	0	X0
59529743	NM_021098	0.41704	0.011522	2685	1862	0	0.008523909	1	1	1	0	0	0	0	0	0	0	0	0	0	1	0	0	0	0	0	0	0	0	0	0	0	0	0	0	0	0	0	X1
369966669	NM_021098	0.79384	0.051288	1082	1849	0	0.0002079	1	1	1	0	0	0	0	0	0	0	0	0	0	1	0	0	0	0	0	0	0	0	0	0	0	0	0	0	0	0	0	X0
140421233	NM_021098	0.8456	0.0072318	0	1645	0	0.001455301	1	1	1	0	0	0	0	0	0	0	0	0	0	1	0	0	0	0	0	0	0	0	0	0	0	0	0	0	0	0	0	X1
536557648	NM_021098	0.89699	0.002815	0	1785	0	0.0002079	0	0	1	0	0	0	0	0	0	0	0	0	0	0	0	0	0	0	0	0	0	0	0	0	0	0	0	0	0	0	0	X0
547294711	NM_021098	0.98339	0.00088591	560	1785	0	0.0004158	0	0	1	0	0	0	0	0	0	0	0	0	0	0	0	0	0	0	0	0	0	0	0	0	0	0	0	0	0	0	0	X0
552056278	NM_021098	0.82351	0.0063533	0	1779	0	0.0002079	0	0	0	0	0	0	0	0	0	0	0	0	0	0	0	0	0	0	0	0	0	0	0	0	0	0	0	0	0	0	0	X0
569439669	NM_021098	0.95945	0.0021341	562	1779	0	0.0002079	0	0	0	0	0	0	0	0	0	0	0	0	0	0	0	0	0	0	0	0	0	0	0	0	0	0	0	0	0	0	0	X0
200427760	NM_021098	0.80667	0.0050678	562	1779	0	0.0002079	0	0	0	0	0	0	0	0	0	0	0	0	0	0	0	0	0	0	0	0	0	0	0	0	0	0	0	0	0	0	0	X0
370675810	NM_021098	0.73461	0.0048094	0	1772	0	0.0002079	0	0	0	0	0	0	0	0	0	0	0	0	0	0	0	0	0	0	0	0	0	0	0	0	0	0	0	0	0	0	0	X0
183042575	NM_021098	0.96251	0.0019629	0	1785	0	0.0002079	0	0	0	0	0	0	0	0	0	0	0	0	0	0	0	0	0	0	0	0	0	0	0	0	0	0	0	0	0	0	0	X0
28365116	NM_021098	0.98575	0.00074634	560	1785	0	0.000623701	0	0	0	0	0	0	0	0	0	0	0	0	0	0	0	0	0	0	0	0	0	0	0	0	0	0	0	0	0	0	0	X0
142306293	NM_021098	0.70019	0.0062059	2240	1785	0	0.0002079	0	0	0	0	0	0	0	0	0	0	0	0	0	0	0	0	0	0	0	0	0	0	0	0	0	0	0	0	0	0	0	X0
574809183	NM_021098	0.14491	0.40495	540	1852	0	0.0002079	0	0	0	0	0	0	0	0	0	0	0	0	0	0	0	0	0	0	0	0	0	0	0	0	0	0	0	0	0	0	0	X0
191938566	NM_021098	0.82803	0.0080339	1080	1852	0	0.001039501	0	0	0	0	0	0	0	0	0	0	0	0	0	0	0	0	0	0	0	0	0	0	0	0	0	0	0	0	0	0	0	X1
200422681	NM_021098	0.44158	0.010066	1117	1791	0	0.0002079	0	0	0	0	0	0	0	0	0	0	0	0	0	0	0	0	0	0	0	0	0	0	0	0	0	0	0	0	0	0	0	X0
145376050	NM_021098	0.9012	0.0050431	0	1791	0	0.001455301	0	0	0	0	0	0	0	0	0	0	0	0	0	0	0	0	0	0	0	0	0	0	0	0	0	0	0	0	0	0	0	X0
538959856	NM_021098	0.85256	0.0037243	512	1955	0	0.000831601	0	0	0	0	0	0	0	0	0	0	0	0	0	0	0	0	0	0	0	0	0	0	0	0	0	0	0	0	0	0	0	X0
140979551	NM_021098	0.65745	0.0044764	2583	1936	0	0.0002079	0	0	0	0	0	0	0	0	0	0	0	0	0	0	0	0	0	0	0	0	0	0	0	0	0	0	0	0	0	0	0	X0
566589497	NM_021098	0.75574	0.0081569	1685	1780	0	0.0002079	0	0	0	0	0	0	0	0	0	0	0	0	0	0	0	0	0	0	0	0	0	0	0	0	0	0	0	0	0	0	0	X0
61734410	NM_021098	0.73865	0.0087351	620	1614	1	0.441580042	0	0	0	0	0	0	0	0	0	0	0	0	0	0	0	0	0	0	0	0	0	0	0	0	0	0	0	0	0	0	0	X1
369898856	NM_021098	0.75719	0.039601	2704	1849	0	0.0004158	0	0	0	0	0	0	0	0	0	0	0	0	0	0	0	0	0	0	0	0	0	0	0	0	0	0	0	0	0	0	0	X0
368976749	NM_021098	0.98545	0.00075991	0	1790	0	0.0004158	0	0	0	0	0	0	0	0	0	0	0	0	0	0	0	0	0	0	0	0	0	0	0	0	0	0	0	0	0	0	0	X0
544916201	NM_021098	0.86803	0.0093609	1146	1745	0	0.0002079	0	0	0	0	0	0	0	0	0	0	0	0	0	0	0	0	0	0	0	0	0	0	0	0	0	0	0	0	0	0	0	X0
199920661	NM_021098	0.5813	0.0081447	533	1877	0	0.0002079	0	0	0	0	0	0	0	0	0	0	0	0	0	0	0	0	0	0	0	0	0	0	0	0	0	0	0	0	0	0	0	X0
9924241	NM_021098	0.65611	0.035398	3084	1621	0	0.008316008	0	0	0	0	0	0	0	0	0	0	0	0	0	0	0	0	0	0	0	0	0	0	0	0	0	0	0	0	0	0	0	X0
532223684	NM_021098	0.77533	0.008239	591	1692	0	0.000831601	0	0	0	0	0	0	0	0	0	0	0	0	0	0	0	0	0	0	0	0	0	0	0	0	0	0	0	0	0	0	0	X0
201009269	NM_021098	0.85827	0.01577	623	1605	0	0.000623701	0	0	0	0	0	0	0	0	0	0	0	0	0	0	0	0	0	0	0	0	0	0	0	0	0	0	0	0	0	0	0	X0
190048374	NM_003617	0.98442	0.00081737	803	2491	0	0.0002079	0	0	0	0	0	0	0	0	0	0	0	0	0	0	0	0	0	0	0	0	0	0	0	0	0	0	0	0	0	0	0	X0
200762280	NM_003617	0.94644	0.0019226	412	2429	0	0.0002079	0	0	0	0	0	0	0	0	0	0	0	0	0	0	0	0	0	0	0	0	0	0	0	0	0	0	0	0	0	0	0	X0
200372941	NM_004507	0.94259	0.003015	0	2469	0	0.0002079	1	1	1	0	0	1	0	0	0	0	0	0	0	0	0	0	0	0	0	0	0	0	0	0	0	0	0	0	0	0	0	X0
2307254	NM_004507	0.83335	0.032451	0	2184	0	0.038253638	1	0	1	0	0	1	0	0	0	0	0	0	0	0	0	0	0	0	0	0	0	0	0	0	0	0	0	0	0	0	0	X0
202090804	NM_004507	0.46878	0.0048839	2720	1838	0	0.0002079	1	0	1	0	0	0	1	0	0	0	0	0	0	0	0	0	0	0	0	0	0	0	0	0	0	0	0	0	0	0	0	X0
565968847	NM_004507	0.97478	0.0013306	544	1838	0	0.0002079	1	0	1	0	0	0	1	0	0	0	0	0	0	0	0	0	0	0	0	0	0	0	0	0	0	0	0	0	0	0	0	X0
1056892	NM_001236	0.70721	0.0052536	1847	2165	1	0.425155925	0	0	1	0	0	0	0	0	0	0	0	0	0	0	0	0	0	0	0	0	0	0	0	0	0	0	0	0	0	0	1	X1
4987121	NM_001236	0.94171	0.0030585	1385	2165	0	0.005197505	0	0	1	0	0	0	0	0	0	0	0	0	0	0	0	0	0	0	0	0	0	0	0	0	0	0	0	0	0	0	1	X0
369106912	NM_001236	0.96733	0.0017217	0	2165	0	0.0002079	0	0	1	0	0	0	0	0	0	0	0	0	0	0	0	0	0	0	0	0	0	0	0	0	0	0	0	0	0	0	0	X0
574795759	NM_001236	0.35397	0.0024031	0	2376	0	0.0002079	1	0	1	0	0	0	0	0	0	0	0	0	0	0	0	0	0	0	0	0	0	0	0	0	0	0	0	0	0	0	0	X0
529715867	NM_001160170	0.87257	0.0078908	1790	1676	0	0.0002079	1	0	1	0	0	0	0	1	0	0	0	0	0	0	0	0	0	0	0	0	0	0	0	0	0	0	0	0	0	0	0	X0
56172717	NM_001160170	0.94208	0.0030435	0	1941	0	0.001247401	1	0	1	0	0	0	0	1	0	0	0	0	0	0	0	0	0	0	0	0	0	0	0	0	0	0	0	0	0	0	1	X0
4986783	NM_001160170	0.031856	0.71552	4638	1941	1	0.016839917	1	0	1	0	0	0	0	1	0	0	0	0	0	0	0	0	0	0	0	0	0	0	0	0	0	0	0	0	0	0	1	X1
529845573	NM_001160170	0.85617	0.005653	0	1943	0	0.0002079	1	0	1	0	0	0	0	1	0	0	0	0	0	0	0	0	0	0	0	0	0	0	0	0	0	0	0	0	0	0	0	X0
138061602	NM_001160170	0.93823	0.0032427	519	1929	0	0.0002079	1	0	1	0	0	0	0	1	0	0	0	0	0	0	0	0	0	0	0	0	0	0	0	0	0	0	0	0	0	0	0	X0
56379106	NM_001160170	0.93823	0.0032427	1556	1929	0	0.001247401	1	0	1	0	0	0	0	1	0	0	0	0	0	0	0	0	0	0	0	0	0	0	0	0	0	0	0	0	0	0	1	X0
555871077	NM_000941	0.99218	0.00041619	0	2255	0	0.0002079	1	1	1	0	0	0	0	0	0	0	0	0	0	0	0	0	0	0	0	0	0	0	0	0	0	0	0	0	0	0	0	X0
72557937	NM_000941	0.98698	0.00068484	427	2342	0	0.0002079	1	1	1	0	0	0	0	0	0	0	0	0	0	0	0	0	0	0	0	0	0	0	0	0	0	0	0	0	0	0	0	X0
557324700	NM_000941	0.91997	0.0027344	1263	2376	0	0.000623701	1	1	1	0	0	0	0	0	0	0	0	0	0	0	0	0	0	0	0	0	0	0	0	0	0	0	0	0	0	0	0	X0
369924019	NM_000941	0.9746	0.001337	500	1999	0	0.0002079	1	1	1	0	0	0	0	0	0	0	0	0	0	0	0	0	0	0	0	0	0	0	0	0	0	0	0	0	0	0	0	X0
564863959	NM_000941	0.87875	0.0030451	0	2059	0	0.0002079	1	1	1	0	0	0	0	0	0	0	0	0	0	0	0	0	0	0	0	0	0	0	0	0	0	0	0	0	0	0	0	X0
374967948	NM_000941	0.93409	0.0018901	0	2088	0	0.0002079	1	1	1	0	0	0	0	0	0	0	0	0	0	0	0	0	0	0	0	0	0	0	0	0	0	0	0	0	0	0	0	X0
150949148	NM_000941	0.93409	0.032067	479	2088	0	0.0004158	1	1	1	0	0	0	0	0	0	0	0	0	0	0	0	0	0	0	0	0	0	0	0	0	0	0	0	0	0	0	0	X0
375378703	NM_000941	0.97671	0.0012361	479	2088	0	0.0002079	1	1	1	0	0	0	0	0	0	0	0	0	0	0	0	0	0	0	0	0	0	0	0	0	0	0	0	0	0	0	0	X0
375406404	NM_000941	0.98281	0.00088965	559	1788	0	0.0002079	1	1	1	0	0	0	0	0	0	0	0	0	0	0	0	0	0	0	0	0	0	0	0	0	0	0	0	0	0	0	0	X0
145782750	NM_000941	0.91057	0.017966	0	1589	0	0.002494802	1	1	1	0	0	0	0	0	0	0	0	0	0	0	0	0	0	0	0	0	0	0	0	0	0	0	0	0	0	0	0	X0
534798705	NM_000941	0.98006	0.001035	581	1720	0	0.0002079	1	1	1	0	0	0	0	0	0	0	0	0	0	0	0	0	0	0	0	0	0	0	0	0	0	0	0	0	0	0	0	X0
377159530	NM_000941	0.83717	0.0042407	502	1993	0	0.0002079	1	1	1	0	0	0	0	0	0	0	0	0	0	0	0	0	0	0	0	0	0	0	0	0	0	0	0	0	0	0	0	X0
574381787	NM_000941	0.97451	0.0013393	525	1903	0	0.0002079	1	1	1	0	0	0	0	0	0	0	0	0	0	0	0	0	0	0	0	0	0	0	0	0	0	0	0	0	0	0	0	X0
558340290	NM_000941	0.98773	0.00064119	525	1903	0	0.0002079	1	1	1	0	0	0	0	0	0	0	0	0	0	0	0	0	0	0	0	0	0	0	0	0	0	0	0	0	0	0	0	X0
72557936	NM_000941	0.97387	0.0013579	436	2291	0	0.0002079	1	1	1	0	0	0	0	0	0	0	0	0	0	0	0	0	0	0	0	0	0	0	0	0	0	0	0	0	0	0	0	X0
375535318	NM_000941	0.98222	0.00090997	493	2027	0	0.0002079	1	1	1	0	0	0	0	0	0	0	0	0	0	0	0	0	0	0	0	0	0	0	0	0	0	0	0	0	0	0	0	X0
72557935	NM_000941	0.97963	0.0010686	0	2027	0	0.0002079	1	1	1	0	0	0	0	0	0	0	0	0	0	0	0	0	0	0	0	0	0	0	0	0	0	0	0	0	0	0	0	X0
202243657	NM_000941	0.97578	0.0012893	0	2060	0	0.0002079	1	1	1	0	0	0	0	0	0	0	0	0	0	0	0	0	0	0	0	0	0	0	0	0	0	0	0	0	0	0	0	X0
543360508	NM_000941	0.98697	0.00067636	430	2324	0	0.0002079	1	1	1	0	0	0	0	0	0	0	0	0	0	0	0	0	0	0	0	0	0	0	0	0	0	0	0	0	0	0	0	X0
374350596	NM_000941	0.953	0.0024565	0	2284	0	0.0002079	1	1	1	0	0	0	0	0	0	0	0	0	0	0	0	0	0	0	0	0	0	0	0	0	0	0	0	0	0	0	0	X0
150216909	NM_000106	0.71709	0.0078387	2483	2014	0	0.0002079	0	0	0	0	0	0	0	0	0	0	0	0	0	0	0	0	0	0	0	0	0	0	0	0	0	0	0	0	0	0	0	X0
200234159	NM_000106	0.94542	0.00287	0	1928	0	0.0002079	0	0	0	0	0	0	0	0	0	0	0	0	0	0	0	0	0	0	0	0	0	0	0	0	0	0	0	0	0	0	0	X0
567340138	NM_000106	0.75816	0.0082995	993	2014	0	0.0002079	0	0	0	0	0	0	0	0	0	0	0	0	0	0	0	0	0	0	0	0	0	0	0	0	0	0	0	0	0	0	0	X0
558523758	NM_000106	0.8922	0.0052252	0	2033	0	0.0002079	0	0	0	0	0	0	0	0	0	0	0	0	0	0	0	0	0	0	0	0	0	0	0	0	0	0	0	0	0	0	0	X0
28371717	NM_000106	0.64782	0.04475	3230	1857	0	0.002286902	0	0	0	0	0	0	0	0	0	0	0	0	0	0	0	0	0	0	0	0	0	0	0	0	0	0	0	0	0	0	1	X0
541081647	NM_000106	0.72446	0.0082516	492	2033	0	0.0004158	0	0	0	0	0	0	0	0	0	0	0	0	0	0	0	0	0	0	0	0	0	0	0	0	0	0	0	0	0	0	0	X0
567606867	NM_000106	0.81173	0.0080387	1986	1510	0	0.0002079	0	0	0	0	0	0	0	0	0	0	0	0	0	0	0	0	0	0	0	0	0	0	0	0	0	0	0	0	0	0	1	X0
556882139	NM_000106	0.47816	0.004831	1324	1510	0	0.0004158	0	0	0	0	0	0	0	0	0	0	0	0	0	0	0	0	0	0	0	0	0	0	0	0	0	0	0	0	0	0	0	X0
201006451	NM_000106	0.79007	0.0049271	745	1343	0	0.0004158	0	0	0	0	0	0	0	0	0	0	0	0	0	0	0	0	0	0	0	0	0	0	0	0	0	0	0	0	0	0	0	X0
28371710	NM_000106	0.85737	0.0072814	2709	1846	0	0.012474012	0	0	0	0	0	0	0	0	0	0	0	0	0	0	0	0	0	0	0	0	0	0	0	0	0	0	0	0	0	0	1	X1
61736512	NM_000106	0.62456	0.0084945	3868	1810	0	0.028274428	0	0	0	0	0	0	0	0	0	0	0	0	0	0	0	0	0	0	0	0	0	0	0	0	0	0	0	0	0	0	1	X1
76060075	NM_000106	0.90798	0.0030119	0	1757	0	0.0002079	0	0	0	0	0	0	0	0	0	0	0	0	0	0	0	0	0	0	0	0	0	0	0	0	0	0	0	0	0	0	0	X0
1135835	NM_000106	0.06755	0.54994	3248	2155	0	0.000831601	0	0	0	0	0	0	0	0	0	0	0	0	0	0	0	0	0	0	0	0	0	0	0	0	0	0	0	0	0	0	0	X0
138229048	NM_000106	0.96941	0.0016273	464	2155	0	0.0002079	0	0	0	0	0	0	0	0	0	0	0	0	0	0	0	0	0	0	0	0	0	0	0	0	0	0	0	0	0	0	0	X0
79392742	NM_000106	0.97214	0.0014812	0	2155	0	0.003950104	0	0	0	0	0	0	0	0	0	0	0	0	0	0	0	0	0	0	0	0	0	0	0	0	0	0	0	0	0	0	0	X0
267608319	NM_000106	0.85558	0.0056222	1392	2155	0	0.001247401	0	0	0	0	0	0	0	0	0	0	0	0	0	0	0	0	0	0	0	0	0	0	0	0	0	0	0	0	0	0	1	X0
570615819	NM_000106	0.68497	0.0070949	1856	2155	0	0.000623701	0	0	0	0	0	0	0	0	0	0	0	0	0	0	0	0	0	0	0	0	0	0	0	0	0	0	0	0	0	0	0	X0
544811063	NM_000106	0.92239	0.003329	0	2150	0	0.0002079	0	0	0	0	0	0	0	0	0	0	0	0	0	0	0	0	0	0	0	0	0	0	0	0	0	0	0	0	0	0	0	X0
59421388	NM_000106	0.97025	0.0015693	465	2150	0	0.027650728	0	0	0	0	0	0	0	0	0	0	0	0	0	0	0	0	0	0	0	0	0	0	0	0	0	0	0	0	0	0	1	X1
1065852	NM_000106	0.9709	0.0015197	0	1540	1	0.240540541	0	0	0	0	0	0	0	0	0	0	0	0	0	0	0	0	0	0	0	0	0	0	0	0	0	0	0	0	0	0	1	X1
78209835	NM_000106	0.33117	0.010619	1860	2150	0	0.000831601	0	0	0	0	0	0	0	0	0	0	0	0	0	0	0	0	0	0	0	0	0	0	0	0	0	0	0	0	0	0	0	X0
2274407	NM_005845	0.25171	0.0057523	1584	2526	1	0.14968815	1	0	1	0	0	0	0	1	0	0	0	0	0	0	0	0	0	0	0	0	0	0	0	0	0	0	0	0	0	0	1	X1
547545812	NM_005845	0.98476	0.0008107	0	2623	0	0.0002079	1	0	1	0	0	0	0	0	0	0	0	0	0	0	0	0	0	0	0	0	0	0	0	0	0	0	0	0	0	0	0	X0
11568681	NM_005845	0.91164	0.0046445	590	1696	0	0.01954262	1	0	1	0	0	0	0	0	0	0	0	0	0	0	0	0	0	0	0	0	0	0	0	0	0	0	0	0	0	0	0	X1
575081939	NM_005845	0.94286	0.0022258	0	2774	0	0.0002079	0	0	1	0	0	0	0	0	0	0	0	0	0	0	0	0	0	0	0	1	0	0	0	0	0	0	0	0	0	0	0	X0
201038632	NM_005845	0.93514	0.0026423	811	2467	0	0.0004158	1	1	1	1	1	0	0	0	0	0	0	0	0	0	0	0	0	0	0	0	0	0	0	0	0	0	0	0	0	0	0	X0
141778352	NM_005845	0.95662	0.0022903	0	2429	0	0.0002079	1	1	1	1	1	0	0	0	0	0	0	0	0	0	0	0	0	0	0	0	0	0	0	0	0	0	0	0	0	0	0	X0
548137580	NM_005845	0.31256	0.00092052	379	2637	0	0.0002079	1	0	1	0	0	0	0	0	0	0	0	0	0	0	0	0	0	0	0	0	0	0	0	0	0	0	0	0	0	0	0	X0
200035611	NM_005845	0.97436	0.0013487	0	2566	0	0.0002079	1	0	1	0	0	0	0	1	0	0	0	0	0	0	0	0	0	0	0	0	0	0	0	0	0	0	0	0	0	0	0	X0
142639713	NM_005845	0.33804	0.1862	2024	2471	0	0.0004158	1	0	1	0	0	0	0	1	0	0	0	0	0	0	0	0	0	0	0	0	0	0	0	0	0	0	0	0	0	0	0	X0
201499878	NM_005845	0.98103	0.00099912	0	2471	0	0.0002079	1	0	1	0	0	0	0	1	0	0	0	0	0	0	0	0	0	0	0	0	0	0	0	0	0	0	0	0	0	0	0	X0
145886106	NM_005845	0.82951	0.0071288	0	2551	0	0.0004158	1	0	1	0	0	0	0	1	0	0	0	0	0	0	0	0	0	0	0	0	0	0	0	0	0	0	0	0	0	0	0	X0
368017938	NM_005845	0.96729	0.0017269	0	2396	0	0.0004158	1	0	1	0	0	0	0	1	0	0	0	0	0	0	0	0	0	0	0	0	0	0	0	0	0	0	0	0	0	0	0	X0
11568705	NM_005845	0.73716	0.013427	1297	2312	0	0.001247401	1	0	1	0	0	0	0	1	0	0	0	0	0	0	0	0	0	0	0	0	0	0	0	0	0	0	0	0	0	0	0	X0
141417140	NM_005845	0.72125	0.0081556	2162	2312	0	0.000623701	1	0	1	0	0	0	0	1	0	0	0	0	0	0	0	0	0	0	0	0	0	0	0	0	0	0	0	0	0	0	0	X0
199637358	NM_005845	0.98915	0.00056961	0	2358	0	0.0002079	1	0	1	0	0	0	0	1	0	0	0	0	0	0	0	0	0	0	0	0	0	0	0	0	0	0	0	0	0	0	0	X0
532299842	NM_005845	0.93822	0.0028413	0	2358	0	0.0004158	1	0	1	0	0	0	0	1	0	0	0	0	0	0	0	0	0	0	0	0	0	0	0	0	0	0	0	0	0	0	0	X0
142734560	NM_001010867	0.72144	0.00607	0	2212	0	0.000831601	1	0	1	0	0	0	0	1	0	0	0	0	0	0	0	0	0	0	0	0	0	0	0	0	0	0	0	0	0	0	0	X0
577967119	NM_001010867	0.86825	0.0078969	486	2056	0	0.0004158	1	0	1	0	0	0	0	0	0	0	0	0	0	0	0	0	0	0	0	0	0	0	0	0	0	0	0	0	0	0	0	X0
567029973	NM_001010867	0.89705	0.0041689	0	1830	0	0.0002079	1	0	1	0	0	0	0	0	0	0	0	0	0	0	0	0	0	0	0	0	0	0	0	0	0	0	0	0	0	0	0	X0
55873785	NM_001010867	0.67054	0.099126	1767	1698	0	0.356756757	1	0	1	0	0	0	0	0	0	0	0	0	0	0	0	0	0	0	0	0	0	0	0	0	0	0	0	0	0	0	0	X1
533164992	NM_003118	0.91981	0.037391	0	2570	0	0.0002079	1	0	1	0	0	0	0	1	0	0	0	0	0	0	0	0	0	0	0	0	0	0	0	0	0	0	0	0	0	0	0	X0
200777949	NM_003118	0.9248	0.0015554	1664	2404	0	0.0002079	1	0	1	0	0	0	0	1	0	0	0	0	0	0	0	0	0	0	0	0	0	0	0	0	0	0	0	0	0	0	0	X0
185684862	NM_003118	0.98688	0.0053978	423	2364	0	0.0002079	1	0	1	0	0	0	0	1	0	0	0	0	0	0	0	0	0	0	0	0	0	0	0	0	0	0	0	0	0	0	0	X0
554507804	NM_003118	0.85298	0.0019619	2724	2570	0	0.0002079	1	0	1	0	0	0	0	1	0	0	0	0	0	0	0	0	0	0	0	0	0	0	0	0	0	0	0	0	0	0	0	X0
572608023	NM_003118	0.97716	0.0012016	0	2499	0	0.0002079	1	0	1	0	0	0	0	1	0	0	0	0	0	0	0	0	0	0	0	0	0	0	0	0	0	0	0	0	0	0	0	X0
541081186	NM_001128932	0.96846	0.001674	0	1267	0	0.0002079	0	0	0	0	0	0	0	0	0	0	0	0	0	0	0	0	0	0	0	0	0	0	0	0	0	0	0	0	0	0	0	X0
200851381	NM_001128932	0.52974	0.0091675	0	1213	0	0.0002079	0	0	0	0	0	0	0	0	0	0	0	0	0	0	0	0	0	0	0	0	0	0	0	0	0	0	0	0	0	0	0	X0
140695163	NM_001128932	0.16865	0.011936	2473	1213	0	0.0002079	0	0	0	0	0	0	0	0	0	0	0	0	0	0	0	0	0	0	0	0	0	0	0	0	0	0	0	0	0	0	0	X0
199651885	NM_001128932	0.4387	0.0085874	3546	1128	0	0.000831601	0	0	0	0	0	0	0	0	0	0	0	0	0	0	0	0	0	0	0	0	0	0	0	0	0	0	0	0	0	0	0	X0
558038754	NM_001128932	0.78134	0.0065583	792	1263	0	0.0002079	0	0	0	0	0	0	0	0	0	0	0	0	0	0	0	0	0	0	0	0	0	0	0	0	0	0	0	0	0	0	0	X0
371110390	NM_001128932	0.17605	0.56652	6365	1100	0	0.0002079	0	0	0	0	0	0	0	0	0	0	0	0	0	0	0	0	0	0	0	0	0	0	0	0	0	0	0	0	0	0	0	X0
563889899	NM_001128932	0.90147	0.0047339	0	1176	0	0.0002079	0	0	0	0	0	0	0	0	0	0	0	0	0	0	0	0	0	0	0	0	0	0	0	0	0	0	0	0	0	0	0	X0
200334703	NM_001128932	0.97506	0.0013198	909	1100	0	0.0002079	0	0	0	0	0	0	0	0	0	0	0	0	0	0	0	0	0	0	0	0	0	0	0	0	0	0	0	0	0	0	0	X0
145564844	NM_001128932	0.94336	0.0029769	0	1176	0	0.0002079	0	0	0	0	0	0	0	0	0	0	0	0	0	0	0	0	0	0	0	0	0	0	0	0	0	0	0	0	0	0	0	X0
142657300	NM_001128932	0.95327	0.0024636	0	1176	0	0.0004158	0	0	0	0	0	0	0	0	0	0	0	0	0	0	0	0	0	0	0	0	0	0	0	0	0	0	0	0	0	0	0	X0
57519667	NM_001128932	0.75567	0.0070936	1701	1176	0	0.018711019	0	0	0	0	0	0	0	0	0	0	0	0	0	0	0	0	0	0	0	0	0	0	0	0	0	0	0	0	0	0	0	X1
138578304	NM_001128932	0.78309	0.0074508	1555	1286	0	0.000831601	0	0	0	0	0	0	0	0	0	0	0	0	0	0	0	0	0	0	0	0	0	0	0	0	0	0	0	0	0	0	0	X0
144570608	NM_001128932	0.85654	0.0050772	961	1041	0	0.003118503	0	0	0	0	0	0	0	0	0	0	0	0	0	0	0	0	0	0	0	0	0	0	0	0	0	0	0	0	0	0	0	X0
550803822	NM_001128932	0.47103	0.39319	4805	1041	0	0.0002079	0	0	0	0	0	0	0	0	0	0	0	0	0	0	0	0	0	0	0	0	0	0	0	0	0	0	0	0	0	0	0	X0
540062909	NM_001128932	0.62762	0.05424	2227	1347	0	0.0002079	0	0	0	0	0	0	0	0	0	0	0	0	0	0	0	0	0	0	0	0	0	0	0	0	0	0	0	0	0	0	0	X0
147419508	NM_004212	0.94179	0.0030586	0	2210	0	0.0004158	0	0	0	0	0	0	0	0	0	0	0	0	0	0	0	0	0	0	0	0	0	0	0	0	0	0	0	0	0	0	0	X0
2271437	NM_004212	0.97657	0.0012412	0	2583	0	0.019126819	0	0	0	0	0	0	0	0	0	0	0	0	0	0	0	0	0	0	0	0	0	0	0	0	0	0	0	0	0	0	0	X0
192624405	NM_004212	0.51544	0.0085724	3040	2632	0	0.0002079	0	0	0	0	0	0	0	0	0	0	0	0	0	0	0	0	0	0	0	0	0	0	0	0	0	0	0	0	0	0	0	X0
116547844	NM_004212	0.56874	0.0089853	1103	2721	0	0.001871102	0	0	0	0	0	0	0	0	0	0	0	0	0	0	0	0	0	0	0	0	0	0	0	0	0	0	0	0	0	0	0	X0
554054744	NM_004212	0.97591	0.0012761	0	2650	0	0.0002079	0	0	0	0	0	0	0	0	0	0	0	0	0	0	0	0	0	0	0	0	0	0	0	0	0	0	0	0	0	0	0	X0
368157319	NM_004212	0.42297	0.056601	1401	2141	0	0.0004158	0	0	0	0	0	0	0	0	0	0	0	0	0	0	0	0	0	0	0	0	0	0	0	0	0	0	0	0	0	0	0	X0
368127939	NM_004212	0.83424	0.006889	0	2650	0	0.0002079	0	0	0	0	0	0	0	0	0	0	0	0	0	0	0	0	0	0	0	0	0	0	0	0	0	0	0	0	0	0	0	X0
561998108	NM_007300	0.82654	0.0052982	440	2271	0	0.0002079	0	0	0	0	0	0	0	0	0	0	0	0	0	0	0	0	0	0	0	0	0	0	0	0	0	0	0	0	0	0	0	X0
8176153	NM_007300	0.85769	0.0045944	440	2271	0	0.0004158	0	0	0	0	0	0	0	0	0	0	0	0	0	0	0	0	0	0	0	0	0	0	0	0	0	0	0	0	0	0	0	X0
147519994	NM_007300	0.85477	0.0062803	472	2119	0	0.0002079	0	0	0	0	0	0	0	0	0	0	0	0	0	0	0	0	0	0	0	0	0	0	0	0	0	0	0	0	0	0	0	X0
80357090	NM_007300	0.8246	0.008021	1341	2236	0	0.002286902	0	0	0	0	0	0	0	0	0	0	0	0	0	0	0	0	0	0	0	0	0	0	0	0	0	0	0	0	0	0	0	X0
55808233	NM_007300	0.8859	0.003571	0	2440	0	0.0002079	0	0	0	0	0	0	0	0	0	0	0	0	0	0	0	0	0	0	0	0	0	0	0	0	0	0	0	0	0	0	0	X0
56187033	NM_007300	0.92242	0.0040835	0	2299	0	0.0002079	0	0	0	0	0	0	0	0	0	0	0	0	0	0	0	0	0	0	0	0	0	0	0	0	0	0	0	0	0	0	0	X0
397509229	NM_007300	0.91213	0.0046145	0	2624	0	0.0002079	0	0	0	0	0	0	0	0	0	0	0	0	0	0	0	0	0	0	0	0	0	0	0	0	0	0	0	0	0	0	0	X0
1799966	NM_007300	0.89023	0.005376	1308	2294	1	0.355509356	0	0	0	0	0	0	0	0	0	0	0	0	0	0	0	0	0	0	0	0	0	0	0	0	0	0	0	0	0	0	1	X1
56158747	NM_007300	0.87151	0.0066729	1799	2223	0	0.001663202	0	0	0	0	0	0	0	0	0	0	0	0	0	0	0	0	0	0	0	0	0	0	0	0	0	0	0	0	0	0	0	X0
80357075	NM_007300	0.79295	0.0046187	460	2174	0	0.0004158	0	0	0	0	0	0	0	0	0	0	0	0	0	0	0	0	0	0	0	0	0	0	0	0	0	0	0	0	0	0	0	X0
28897689	NM_007300	0.8458	0.0071164	862	2320	0	0.000623701	0	0	0	0	0	0	0	0	0	0	0	0	0	0	0	0	0	0	0	0	0	0	0	0	0	0	0	0	0	0	0	X0
80357280	NM_007300	0.45705	0.0096033	2967	2359	0	0.0004158	0	0	0	0	0	0	0	0	0	0	0	0	0	0	0	0	0	0	0	0	0	0	0	0	0	0	0	0	0	0	0	X0
2227945	NM_007300	0.77943	0.0092007	1310	2290	0	0.00977131	0	0	1	0	0	0	0	0	0	0	0	0	0	0	0	0	0	0	0	0	0	0	0	0	0	0	0	0	0	0	0	X0
80357459	NM_007300	0.16636	0.2517	2726	2201	0	0.000831601	0	0	1	0	0	0	0	0	0	0	0	0	0	0	0	0	0	0	0	0	0	0	0	0	0	0	0	0	0	0	0	X0
799917	NM_007300	0.0032933	0.93733	467	2143	1	0.45966736	0	0	1	0	0	0	0	0	0	0	0	0	0	0	0	0	0	0	0	0	0	0	0	0	0	0	0	0	0	0	1	X1
564375670	NM_007300	0.81108	0.0057506	1807	2213	0	0.0002079	0	0	0	0	0	0	0	0	0	0	0	0	0	0	0	0	0	0	0	0	0	0	0	0	0	0	0	0	0	0	0	X0
528902306	NM_007300	0.76598	0.15067	1729	1735	0	0.0002079	1	0	1	0	0	0	0	1	0	0	0	0	0	0	0	0	0	0	0	0	0	0	0	0	0	0	0	0	0	0	0	X0
4986845	NM_007300	0.80542	0.007819	2871	2439	0	0.002079002	0	0	0	0	0	0	0	0	0	0	0	0	0	0	0	0	0	0	0	0	0	0	0	0	0	0	0	0	0	0	0	X0
4986850	NM_007300	0.22533	0.0092921	1640	2439	0	0.034303534	0	0	0	0	0	0	0	0	0	0	0	0	0	0	0	0	0	0	0	0	0	0	0	0	0	0	0	0	0	0	1	X1
80357374	NM_007300	0.050319	0.6929	2323	2153	0	0.0002079	0	0	0	0	0	0	0	0	0	0	0	0	0	0	0	0	0	0	0	0	0	0	0	0	0	0	0	0	0	0	0	X0
56272539	NM_007300	0.86389	0.036153	2010	1990	0	0.0002079	0	0	0	0	0	0	0	0	0	0	0	0	0	0	0	0	0	0	0	0	0	0	0	0	0	0	0	0	0	0	0	X0
55720177	NM_007300	0.82637	0.0059847	2022	1978	0	0.000623701	0	0	0	0	0	0	0	0	0	0	0	0	0	0	0	0	0	0	0	0	0	0	0	0	0	0	0	0	0	0	0	X0
562553169	NM_007300	0.78254	0.0074441	938	2133	0	0.0002079	0	0	0	0	0	0	0	0	0	0	0	0	0	0	0	0	0	0	0	0	0	0	0	0	0	0	0	0	0	0	0	X0
1799950	NM_007300	0.85063	0.0046705	453	2209	0	0.021829522	0	0	0	0	0	0	0	0	0	0	0	0	0	0	0	0	0	0	0	0	0	0	0	0	0	0	0	0	0	0	0	X1
139254423	NM_000186	0.51208	0.34665	1918	2607	0	0.0002079	0	0	0	0	0	0	0	0	0	0	0	0	0	0	0	0	0	0	0	0	0	0	0	0	0	0	0	0	0	0	0	X0
183474263	NM_000186	0.41221	0.027582	4470	2685	0	0.0002079	0	0	0	0	0	0	0	0	0	0	0	0	0	0	0	0	0	0	0	0	0	0	0	0	0	0	0	0	0	0	0	X0
189411907	NM_000186	0.24402	0.22853	1281	2342	0	0.0002079	0	0	0	0	0	0	0	0	0	0	0	0	0	0	0	0	0	0	0	0	0	0	0	0	0	0	0	0	0	0	0	X0
200751706	NM_000186	0.85666	0.0075845	1708	2342	0	0.0002079	0	0	0	0	0	0	0	0	0	0	0	0	0	0	0	0	0	0	0	0	0	0	0	0	0	0	0	0	0	0	0	X0
141852866	NM_000186	0.24517	0.46287	3945	2281	0	0.0004158	0	0	0	0	0	0	0	0	0	0	0	0	0	0	0	0	0	0	0	0	0	0	0	0	0	0	0	0	0	0	0	X0
34247141	NM_000186	0.18617	0.31343	4307	2322	0	0.032224532	1	1	1	0	0	0	0	0	0	0	0	0	0	0	0	0	0	0	0	0	0	0	0	0	0	0	0	0	0	0	0	X1
201538141	NM_000186	0.82971	0.0082374	1314	2282	0	0.0002079	1	1	1	0	0	0	0	0	0	0	0	0	0	0	0	0	0	0	0	0	0	0	0	0	0	0	0	0	0	0	0	X0
35343172	NM_000186	0.73812	0.010955	872	2293	0	0.024116424	1	1	1	0	0	0	0	0	0	0	0	0	0	0	0	0	0	0	0	0	0	0	0	0	0	0	0	0	0	0	0	X1
35274867	NM_000186	0.67828	0.015409	2181	2293	0	0.014553015	1	1	1	0	0	0	0	0	0	0	0	0	0	0	0	0	0	0	0	0	0	0	0	0	0	0	0	0	0	0	0	X1
145975787	NM_000186	0.7656	0.012246	2949	2712	0	0.001247401	1	1	1	0	0	0	0	0	0	0	0	0	0	0	0	0	0	0	0	0	0	0	0	0	0	0	0	0	0	0	0	X0
149474608	NM_000186	0.80522	0.0095858	2893	2765	0	0.001663202	1	1	1	0	0	0	0	0	0	0	0	0	0	0	0	0	0	0	0	0	0	0	0	0	0	0	0	0	0	0	0	X0
515299	NM_000186	0.46006	0.072368	3134	1914	0	0.060914761	1	1	1	0	0	0	0	0	0	0	0	0	0	0	0	0	0	0	0	0	0	0	0	0	0	0	0	0	0	0	0	X1
547338983	NM_000186	0.47133	0.043848	3122	2562	0	0.0002079	1	1	1	0	0	0	0	0	0	0	0	0	0	0	0	0	0	0	0	0	0	0	0	0	0	0	0	0	0	0	0	X0
199963716	NM_000186	0.76727	0.033456	1478	2706	0	0.0002079	1	1	1	0	0	0	0	0	0	0	0	0	0	0	0	0	0	0	0	0	0	0	0	0	0	0	0	0	0	0	0	X0
551215138	NM_000186	0.51503	0.020563	3437	2328	0	0.0002079	1	1	1	0	0	0	0	0	0	0	0	0	0	0	0	0	0	0	0	0	0	0	0	0	0	0	0	0	0	0	0	X0
201411537	NM_000186	0.37874	0.020721	2656	2636	0	0.0004158	1	1	1	0	0	0	0	0	0	0	0	0	0	0	0	0	0	0	0	0	0	0	0	0	0	0	0	0	0	0	0	X0
55954153	NM_000186	0.70388	0.073002	831	2408	0	0.0002079	1	1	1	0	0	0	0	0	0	0	0	0	0	0	0	0	0	0	0	0	0	0	0	0	0	0	0	0	0	0	0	X0
560787602	NM_000186	0.80546	0.0096549	2478	2018	1	0.157380457	1	1	1	0	0	0	0	0	0	0	0	0	0	0	0	0	0	0	0	0	0	0	0	0	0	0	0	0	0	0	0	X1
1061170	NM_000186	0.018053	0.26506	5403	2036	1	0.265904366	1	1	1	0	0	0	0	0	0	0	0	0	0	0	0	0	0	0	0	0	0	0	0	0	0	0	0	0	0	0	1	X1
1137078	NM_002116	0.65799	0.031233	3784	1321	1	0.258004158	1	0	1	0	0	0	0	0	0	0	0	0	0	0	0	0	0	0	0	0	0	0	0	0	0	0	0	0	0	0	0	X1
1059896	NM_002116	0.73688	0.010015	4210	1425	0	0.025363825	1	0	1	0	0	0	0	0	0	0	0	0	0	0	0	0	0	0	0	0	0	0	0	0	0	0	0	0	0	0	0	X1
41558618	NM_002116	0.76912	0.0099375	3016	1658	0	0.034511435	1	0	1	0	0	0	0	0	0	0	0	0	0	0	0	0	0	0	0	0	0	0	0	0	0	0	0	0	0	0	0	X1
1136903	NM_002116	0.0051385	0.90233	1337	1496	1	0.311434511	1	0	1	0	0	0	0	0	0	0	0	0	0	0	0	0	0	0	0	0	0	0	0	0	0	0	0	0	0	0	0	X1
41541319	NM_002116	0.89972	0.0052677	0	1603	0	0.000623701	1	0	1	0	0	0	0	0	0	0	0	0	0	0	0	0	0	0	0	0	0	0	0	0	0	0	0	0	0	0	0	X0
150028516	NM_002116	0.73495	0.0047685	1810	1658	1	0.171101871	1	0	1	0	0	0	0	0	0	0	0	0	0	0	0	0	0	0	0	0	0	0	0	0	0	0	0	0	0	0	0	X1
41564012	NM_002116	0.42838	0.33244	3744	1603	0	0.017255717	1	0	1	0	0	0	0	0	0	0	0	0	0	0	0	0	0	0	0	0	0	0	0	0	0	0	0	0	0	0	0	X1
41563116	NM_002116	0.89752	0.025451	2424	1650	0	0.017463617	1	0	1	0	0	0	0	0	0	0	0	0	0	0	0	0	0	0	0	0	0	0	0	0	0	0	0	0	0	0	0	X1
3173420	NM_002116	0.53067	0.015675	4847	1650	1	0.35010395	1	0	1	0	0	0	0	0	0	0	0	0	0	0	0	0	0	0	0	0	0	0	0	0	0	0	0	0	0	0	0	X1
41540315	NM_002116	0.53067	0.013373	7271	1650	1	0.052598753	1	0	1	0	0	0	0	0	0	0	0	0	0	0	0	0	0	0	0	0	0	0	0	0	0	0	0	0	0	0	0	X1
1136700	NM_002116	0.095445	0.73512	2424	1650	0	0.302286902	1	0	1	0	0	0	0	0	0	0	0	0	0	0	0	0	0	0	0	0	0	0	0	0	0	0	0	0	0	0	0	X1
199474485	NM_002116	0.012242	0.62348	4847	1650	1	0.312681913	1	0	1	0	0	0	0	0	0	0	0	0	0	0	0	0	0	0	0	0	0	0	0	0	0	0	0	0	0	0	0	X1
9260140	NM_002116	0.75673	0.066318	3954	1518	0	0.19043659	1	0	1	0	0	0	0	0	0	0	0	0	0	0	0	0	0	0	0	0	0	0	0	0	0	0	0	0	0	0	0	X1
9260138	NM_002116	0.78937	0.0073813	3954	1518	1	0.19043659	1	0	1	0	0	0	0	0	0	0	0	0	0	0	0	0	0	0	0	0	0	0	0	0	0	0	0	0	0	0	0	X1
1136690	NM_002116	0.73258	0.030929	4613	1518	1	0.201455301	1	0	1	0	0	0	0	0	0	0	0	0	0	0	0	0	0	0	0	0	0	0	0	0	0	0	0	0	0	0	0	X1
2231004	NM_002116	0.10741	0.013596	3295	1518	1	0.075259875	1	0	1	0	0	0	0	0	0	0	0	0	0	0	0	0	0	0	0	0	0	0	0	0	0	0	0	0	0	0	0	X1
1136688	NM_002116	0.10741	0.58784	5930	1518	0	0.385446985	1	0	1	0	0	0	0	0	0	0	0	0	0	0	0	0	0	0	0	0	0	0	0	0	0	0	0	0	0	0	0	X1
199474459	NM_002116	0.89083	0.0058369	1318	1518	0	0.017047817	1	0	1	0	0	0	0	0	0	0	0	0	0	0	0	0	0	0	0	0	0	0	0	0	0	0	0	0	0	0	0	X1
199474457	NM_002116	0.53073	0.14947	5930	1518	0	0.125155925	1	0	1	0	0	0	0	0	0	0	0	0	0	0	0	0	0	0	0	0	0	0	0	0	0	0	0	0	0	0	0	X1
1143146	NM_002116	0.85056	0.039703	3120	1603	1	0.492515593	1	0	1	0	0	0	0	0	0	0	0	0	0	0	0	0	0	0	0	0	0	0	0	0	0	0	0	0	0	0	0	X1
78306866	NM_002116	0.012726	0.26417	3295	1518	1	0.318087318	1	0	1	0	0	0	0	0	0	0	0	0	0	0	0	0	0	0	0	0	0	0	0	0	0	0	0	0	0	0	0	X1
1059455	NM_002116	0.012102	0.1235	4613	1518	1	0.393139293	1	0	1	0	0	0	0	0	0	0	0	0	0	0	0	0	0	0	0	0	0	0	0	0	0	0	0	0	0	0	0	X1
707910	NM_002116	0.89766	0.0053917	624	1603	1	0.09002079	1	0	1	0	0	0	0	0	0	0	0	0	0	0	0	0	0	0	0	0	0	0	0	0	0	0	0	0	0	0	0	X1
41559117	NM_002116	0.12185	0.0065867	2496	1603	0	0.022453222	1	0	1	0	0	0	0	0	0	0	0	0	0	0	0	0	0	0	0	0	0	0	0	0	0	0	0	0	0	0	0	X1
41541913	NM_002116	0.80514	0.010077	1872	1603	0	0.003950104	1	0	1	0	0	0	0	0	0	0	0	0	0	0	0	0	0	0	0	0	0	0	0	0	0	0	0	0	0	0	0	X1
41549014	NM_002116	0.76178	0.010043	1946	1542	0	0.006029106	1	0	1	0	0	0	0	0	0	0	0	0	0	0	0	0	0	0	0	0	0	0	0	0	0	0	0	0	0	0	0	X1
2231119	NM_002116	0.36371	0.39117	4540	1542	0	0.311226611	1	0	1	0	0	0	0	0	0	0	0	0	0	0	0	0	0	0	0	0	0	0	0	0	0	0	0	0	0	0	0	X1
41551512	NM_002116	0.40214	0.0072487	3162	1581	0	0.003950104	1	0	1	0	0	0	0	0	0	0	0	0	0	0	0	0	0	0	0	0	0	0	0	0	0	0	0	0	0	0	0	X0
571080835	NM_000053	0.74268	0.0081497	369	2713	0	0.0002079	0	0	0	0	0	0	0	0	0	0	0	0	0	0	0	0	0	0	0	0	0	0	0	0	0	0	0	0	0	0	0	X0
146791250	NM_000053	0.90009	0.036155	737	2713	0	0.0002079	0	0	0	0	0	0	0	0	0	0	0	0	0	0	0	0	0	0	0	0	0	0	0	0	0	0	0	0	0	0	0	X0
192444554	NM_000053	0.82214	0.0071666	380	2630	0	0.0002079	0	0	0	0	0	0	0	0	0	0	0	0	0	0	0	0	0	0	0	0	0	0	0	0	0	0	0	0	0	0	0	X0
200866801	NM_000053	0.83294	0.0070102	780	2563	0	0.0002079	0	0	0	0	0	0	0	0	0	0	0	0	0	0	0	0	0	0	0	0	0	0	0	0	0	0	0	0	0	0	0	X0
150490315	NM_000053	0.53176	0.0033384	0	2571	0	0.0002079	0	0	0	0	0	0	0	0	0	0	0	0	0	0	0	0	0	0	0	0	0	0	0	0	0	0	0	0	0	0	0	X0
571199682	NM_000053	0.86249	0.011812	0	2571	0	0.0002079	0	0	0	0	0	0	0	0	0	0	0	0	0	0	0	0	0	0	0	0	0	0	0	0	0	0	0	0	0	0	0	X0
553861183	NM_000053	0.54196	0.21544	1959	2552	0	0.0002079	0	0	0	0	0	0	0	0	0	0	0	0	0	0	0	0	0	0	0	0	0	0	0	0	0	0	0	0	0	0	0	X0
547221110	NM_000053	0.93851	0.003201	389	2571	0	0.0002079	0	0	0	0	0	0	0	0	0	0	0	0	0	0	0	0	0	0	0	0	0	0	0	0	0	0	0	0	0	0	0	X0
543334965	NM_000053	0.88333	0.0082418	1146	2618	0	0.0004158	0	0	0	0	0	0	0	0	0	0	0	0	0	0	0	0	0	0	0	0	0	0	0	0	0	0	0	0	0	0	0	X0
60986317	NM_000053	0.79803	0.0058927	764	2618	0	0.002286902	0	0	0	0	0	0	0	0	0	0	0	0	0	0	0	0	0	0	0	0	0	0	0	0	0	0	0	0	0	0	0	X0
559705781	NM_000053	0.89971	0.018354	2292	2618	0	0.0002079	0	0	0	0	0	0	0	0	0	0	0	0	0	0	0	0	0	0	0	0	0	0	0	0	0	0	0	0	0	0	0	X0
189601972	NM_000053	0.9861	0.00072193	0	2618	0	0.0002079	0	0	0	0	0	0	0	0	0	0	0	0	0	0	0	0	0	0	0	0	0	0	0	0	0	0	0	0	0	0	0	X0
199821965	NM_000053	0.87821	0.0053683	0	2469	0	0.0002079	0	0	0	0	0	0	0	0	0	0	0	0	0	0	0	0	0	0	0	0	0	0	0	0	0	0	0	0	0	0	0	X0
534984209	NM_000053	0.98273	0.0052663	403	2482	0	0.0002079	0	0	0	0	0	0	0	0	0	0	0	0	0	0	0	0	0	0	0	0	0	0	0	0	0	0	0	0	0	0	0	X0
370713752	NM_000053	0.98038	0.0010277	0	2199	0	0.0002079	0	0	0	0	0	0	0	0	0	0	0	0	0	0	0	0	0	0	0	0	0	0	0	0	0	0	0	0	0	0	0	X0
7334118	NM_000053	0.89587	0.018258	0	2199	0	0.02972973	0	0	0	0	0	0	0	0	0	0	0	0	0	0	0	0	0	0	0	0	0	0	0	0	0	0	0	0	0	0	0	X1
534726612	NM_000053	0.90692	0.011412	0	2571	0	0.0002079	0	0	0	0	0	0	0	0	0	0	0	0	0	0	0	0	0	0	0	0	0	0	0	0	0	0	0	0	0	0	0	X0
548430679	NM_000053	0.85668	0.010951	2097	2384	0	0.0002079	0	0	0	0	0	0	0	0	0	0	0	0	0	0	0	0	0	0	0	0	0	0	0	0	0	0	0	0	0	0	0	X0
732774	NM_000053	0.0031437	0.93966	369	2712	1	0.468399168	0	0	0	0	0	0	0	0	0	0	0	0	0	0	0	0	0	0	0	0	0	0	0	0	0	0	0	0	0	0	0	X1
535217574	NM_000053	0.89826	0.020117	826	2422	0	0.0002079	0	0	0	0	0	0	0	0	0	0	0	0	0	0	0	0	0	0	0	0	0	0	0	0	0	0	0	0	0	0	0	X0
2277447	NM_000053	0.69044	0.026956	3032	2308	0	0.0002079	0	0	0	0	0	0	0	0	0	0	0	0	0	0	0	0	0	0	0	0	0	0	0	0	0	0	0	0	0	0	0	X0
182653713	NM_000053	0.83592	0.0031458	0	2412	0	0.0002079	0	0	0	0	0	0	0	0	0	0	0	0	0	0	0	0	0	0	0	0	0	0	0	0	0	0	0	0	0	0	0	X0
146303208	NM_000053	0.83592	0.011644	415	2412	0	0.0004158	0	0	0	0	0	0	0	0	0	0	0	0	0	0	0	0	0	0	0	0	0	0	0	0	0	0	0	0	0	0	0	X0
121907998	NM_000053	0.64136	0.006451	1252	2396	0	0.0002079	0	0	0	0	0	0	0	0	0	0	0	0	0	0	0	0	0	0	0	0	0	0	0	0	0	0	0	0	0	0	0	X0
186924074	NM_000053	0.97477	0.0013382	417	2396	0	0.0004158	0	0	0	0	0	0	0	0	0	0	0	0	0	0	0	0	0	0	0	0	0	0	0	0	0	0	0	0	0	0	0	X0
61733683	NM_000053	0.60812	0.14832	3339	2396	0	0.0002079	0	0	0	0	0	0	0	0	0	0	0	0	0	0	0	0	0	0	0	0	0	0	0	0	0	0	0	0	0	0	0	X0
1801244	NM_000053	0.75992	0.026925	2107	2373	1	0.381081081	0	0	0	0	0	0	0	0	0	0	0	0	0	0	0	0	0	0	0	0	0	0	0	0	0	0	0	0	0	0	0	X1
201855906	NM_000053	0.27667	0.0070949	1643	2435	0	0.0002079	0	0	0	0	0	0	0	0	0	0	0	0	0	0	0	0	0	0	0	0	0	0	0	0	0	0	0	0	0	0	0	X0
116544657	NM_001066	0.84774	0.0074103	442	2263	0	0.0004158	1	0	1	0	0	0	0	0	0	0	0	0	0	0	0	0	0	0	0	0	0	0	0	0	0	0	0	0	0	0	0	X0
199931640	NM_001066	0.90867	0.0048048	0	2263	0	0.003118503	1	0	1	0	0	0	0	0	0	0	0	0	0	0	0	0	0	0	0	0	0	0	0	0	0	0	0	0	0	0	0	X0
375948624	NM_001066	0.64561	0.13553	4879	1845	0	0.0002079	1	0	1	0	0	0	0	0	0	0	0	0	0	0	0	0	0	0	0	0	0	0	0	0	0	0	0	0	0	0	0	X0
5746027	NM_001066	0.75672	0.020707	3253	1845	0	0.0004158	1	0	1	0	0	0	0	0	0	0	0	0	0	0	0	0	0	0	0	0	0	0	0	0	0	0	0	0	0	0	0	X0
201545665	NM_001066	0.87762	0.0061328	2099	1906	0	0.0004158	1	0	1	0	0	0	0	0	0	0	0	0	0	0	0	0	0	0	0	0	0	0	0	0	0	0	0	0	0	0	0	X0
200254914	NM_001066	0.91452	0.0045103	566	1765	0	0.0002079	1	0	1	0	0	0	0	0	0	0	0	0	0	0	0	0	0	0	0	0	0	0	0	0	0	0	0	0	0	0	0	X0
571129550	NM_001066	0.92198	0.0041063	1512	1984	0	0.0002079	1	0	1	0	0	0	0	0	0	0	0	0	0	0	0	0	0	0	0	0	0	0	0	0	0	0	0	0	0	0	0	X0
201574750	NM_001066	0.94911	0.002687	0	1984	0	0.0002079	1	0	1	0	0	0	0	0	0	0	0	0	0	0	0	0	0	0	0	0	0	0	0	0	0	0	0	0	0	0	0	X0
200600328	NM_001066	0.83562	0.0069084	989	2021	0	0.0002079	1	0	1	0	0	0	0	0	0	0	0	0	0	0	0	0	0	0	0	0	0	0	0	0	0	0	0	0	0	0	0	X0
531788500	NM_001066	0.80245	0.0079196	1338	2242	0	0.000623701	1	0	1	0	0	0	0	0	0	0	0	0	0	0	0	0	0	0	0	0	0	0	0	0	0	0	0	0	0	0	0	X0
142879753	NM_001066	0.62563	0.22181	3067	2282	0	0.0002079	1	0	1	0	0	0	0	0	0	0	0	0	0	0	0	0	0	0	0	0	0	0	0	0	0	0	0	0	0	0	0	X0
557877494	NM_001066	0.75944	0.010893	2330	2146	0	0.0002079	1	0	1	0	0	0	0	0	0	0	0	0	0	0	0	0	0	0	0	0	0	0	0	0	0	0	0	0	0	0	0	X0
560079800	NM_002203	0.92758	0.0038137	400	2498	0	0.0002079	0	0	0	0	0	0	0	0	0	0	0	0	0	0	0	0	0	0	0	0	0	0	0	0	0	0	0	0	0	0	0	X0
55973669	NM_002203	0.88041	0.0050536	831	2406	0	0.002286902	0	0	0	0	0	0	0	0	0	0	0	0	0	0	0	0	0	0	0	0	0	0	0	0	0	0	0	0	0	0	0	X0
184507431	NM_002203	0.74563	0.0086138	2650	2642	0	0.0002079	0	0	0	0	0	0	0	0	0	0	0	0	0	0	0	0	0	0	0	0	0	0	0	0	0	0	0	0	0	0	0	X0
370695156	NM_002203	0.059144	0.022297	757	2642	0	0.0002079	0	0	0	0	0	0	0	0	0	0	0	0	0	0	0	0	0	0	0	0	0	0	0	0	0	0	0	0	0	0	0	X0
150997093	NM_002203	0.82153	0.079471	379	2642	0	0.001247401	0	0	0	0	0	0	0	0	0	0	0	0	0	0	0	0	0	0	0	0	0	0	0	0	0	0	0	0	0	0	0	X0
190708768	NM_002203	0.80094	0.0065848	0	2703	0	0.0002079	0	0	0	0	0	0	0	0	0	0	0	0	0	0	0	0	0	0	0	0	0	0	0	0	0	0	0	0	0	0	0	X0
189823838	NM_002203	0.79935	0.0046578	0	2619	0	0.0002079	0	0	0	0	0	0	0	0	0	0	0	0	0	0	0	0	0	0	0	0	0	0	0	0	0	0	0	0	0	0	0	X0
2287870	NM_002203	0.74096	0.057439	2531	2765	0	0.005197505	0	0	0	0	0	0	0	0	0	0	0	0	0	0	0	0	0	0	0	0	0	0	0	0	0	0	0	0	0	0	0	X0
202229603	NM_002203	0.37808	0.0059788	1773	2256	0	0.0002079	0	0	0	0	0	0	0	0	0	0	0	0	0	0	0	0	0	0	0	0	0	0	0	0	0	0	0	0	0	0	0	X0
147764838	NM_002203	0.37758	0.098885	2286	2187	0	0.000831601	0	0	0	0	0	0	0	0	0	0	0	0	0	0	0	0	0	0	0	0	0	0	0	0	0	0	0	0	0	0	0	X0
576511920	NM_002203	0.81785	0.02736	0	2570	0	0.0002079	0	0	0	0	0	0	0	0	0	0	0	0	0	0	0	0	0	0	0	0	0	0	0	0	0	0	0	0	0	0	0	X0
569296913	NM_002203	0.8434	0.015791	0	2633	0	0.0002079	0	0	0	0	0	0	0	0	0	0	0	0	0	0	0	0	0	0	0	0	0	0	0	0	0	0	0	0	0	0	0	X0
186785119	NM_002203	0.96909	0.0061612	389	2568	0	0.0002079	0	0	0	0	0	0	0	0	0	0	0	0	0	0	0	0	0	0	0	0	0	0	0	0	0	0	0	0	0	0	0	X0
143262642	NM_002203	0.95921	0.0021381	0	2530	0	0.0002079	0	0	0	0	0	0	0	0	0	0	0	0	0	0	0	0	0	0	0	0	0	0	0	0	0	0	0	0	0	0	0	X0
530127630	NM_002203	0.75086	0.0061113	375	2664	0	0.001455301	0	0	0	0	0	0	0	0	0	0	0	0	0	0	0	0	0	0	0	0	0	0	0	0	0	0	0	0	0	0	0	X0
529048849	NM_002203	0.92041	0.015313	1202	2496	0	0.0002079	0	0	0	0	0	0	0	0	0	0	0	0	0	0	0	0	0	0	0	0	0	0	0	0	0	0	0	0	0	0	0	X0
528179659	NM_002203	0.88606	0.004628	1996	2505	0	0.0002079	0	0	0	0	0	0	0	0	0	0	0	0	0	0	0	0	0	0	0	0	0	0	0	0	0	0	0	0	0	0	0	X0
200805184	NM_002203	0.92236	0.0018288	0	2708	0	0.0002079	0	0	0	0	0	0	0	0	0	0	0	0	0	0	0	0	0	0	0	0	0	0	0	0	0	0	0	0	0	0	0	X0
186323075	NM_002203	0.93219	0.017548	400	2501	0	0.000623701	0	0	0	0	0	0	0	0	0	0	0	0	0	0	0	0	0	0	0	0	0	0	0	0	0	0	0	0	0	0	0	X0
559975113	NM_002203	0.11249	0.78082	2170	1383	0	0.0004158	0	0	0	0	0	0	0	0	0	0	0	0	0	0	0	0	0	0	0	0	0	0	0	0	0	0	0	0	0	0	0	X0
541732593	NM_002203	0.97747	0.0011761	0	2659	0	0.000623701	0	0	0	0	0	0	0	0	0	0	0	0	0	0	0	0	0	0	0	0	0	0	0	0	0	0	0	0	0	0	0	X0
541926298	NM_213621	0.97902	0.0010868	437	2288	0	0.0002079	1	0	1	0	0	0	0	0	0	0	0	0	0	0	0	0	0	0	0	0	0	0	0	0	0	0	0	0	0	0	0	X0
552240146	NM_213621	0.85664	0.073889	1274	2355	0	0.0002079	1	0	1	0	0	0	0	0	0	0	0	0	0	0	0	0	0	0	0	0	0	0	0	0	0	0	0	0	0	0	0	X0
201381381	NM_213621	0.9847	0.00082016	0	2355	0	0.0002079	1	0	1	0	0	0	0	0	0	0	0	0	0	0	0	0	0	0	0	0	0	0	0	0	0	0	0	0	0	0	0	X0
544613424	NM_213621	0.9316	0.018861	0	2459	0	0.0002079	1	0	1	0	1	0	0	0	0	0	0	0	0	0	0	0	0	0	0	0	0	0	0	0	0	0	0	0	0	0	0	X0
145587443	NM_213621	0.76687	0.0079753	1257	2387	0	0.0002079	1	0	1	0	1	0	0	0	0	0	0	0	0	0	0	0	0	0	0	0	0	0	0	0	0	0	0	0	0	0	0	X0
528833708	NM_213621	0.7772	0.10314	1913	2091	0	0.0002079	1	0	1	0	0	0	0	0	0	0	0	0	0	0	0	0	0	0	0	0	0	0	0	0	0	0	0	0	0	0	0	X0
140878412	NM_213621	0.98304	0.00088673	0	2471	0	0.0002079	1	0	1	0	0	0	0	0	0	0	0	0	0	0	0	0	0	0	0	0	0	0	0	0	0	0	0	0	0	0	0	X0
376682276	NM_213621	0.93679	0.0032992	1201	2497	0	0.0002079	1	0	1	0	0	0	0	0	0	0	0	0	0	0	0	0	0	0	0	0	0	0	0	0	0	0	0	0	0	0	0	X0
143359617	NM_213621	0.96768	0.0017136	1201	2497	0	0.0002079	1	0	1	0	0	0	0	0	0	0	0	0	0	0	0	0	0	0	0	0	0	0	0	0	0	0	0	0	0	0	0	X0
530817515	NM_213621	0.97625	0.0012553	0	2458	0	0.0002079	1	0	1	0	0	0	0	0	0	0	0	0	0	0	0	0	0	0	0	0	0	0	0	0	0	0	0	0	0	0	0	X0
34111946	NM_213621	0.96953	0.0015892	0	2558	0	0.0004158	1	0	1	0	0	0	0	0	0	0	0	0	0	0	0	0	0	0	0	0	0	0	0	0	0	0	0	0	0	0	0	X0
369200801	NM_213621	0.97973	0.0010613	391	2558	0	0.0002079	1	0	1	0	0	0	0	0	0	0	0	0	0	0	0	0	0	0	0	0	0	0	0	0	0	0	0	0	0	0	0	X0
571857419	NM_002127	0.01215	0.6846	3324	902	1	0.000831601	0	0	0	0	0	0	0	0	0	0	0	0	0	0	0	0	0	0	0	0	0	0	0	0	0	0	0	0	0	0	0	X0
12722482	NM_002127	0.76492	0.010198	1254	798	1	0.050727651	0	0	0	0	0	0	0	0	0	0	0	0	0	0	0	0	0	0	0	0	0	0	0	0	0	0	0	0	0	0	0	X1
202126599	NM_002127	0.6915	0.034947	2216	902	0	0.0002079	0	0	0	0	0	0	0	0	0	0	0	0	0	0	0	0	0	0	0	0	0	0	0	0	0	0	0	0	0	0	0	X0
375611189	NM_002127	0.84772	0.0076898	0	909	0	0.001247401	0	0	0	0	0	0	0	0	0	0	0	0	0	0	0	0	0	0	0	0	0	0	0	0	0	0	0	0	0	0	0	X0
536613482	NM_002127	0.74553	0.07849	1100	909	0	0.0002079	0	0	0	0	0	0	0	0	0	0	0	0	0	0	0	0	0	0	0	0	0	0	0	0	0	0	0	0	0	0	0	X0
17875398	NM_002127	0.84266	0.025337	1015	986	0	0.0002079	0	0	0	0	0	0	0	0	0	0	0	0	0	0	0	0	0	0	0	0	0	0	0	0	0	0	0	0	0	0	0	X0
78685763	NM_001177800	0.95069	0.0016632	822	2433	0	0.0002079	1	1	1	0	0	0	0	0	0	0	0	0	0	0	0	0	0	0	0	0	0	0	0	0	0	0	0	0	0	0	0	X0
143606172	NM_001177800	0.98744	0.00066205	0	2448	0	0.0002079	1	0	1	0	0	0	0	0	0	0	0	0	0	0	0	0	0	0	0	0	0	0	0	0	0	0	0	0	0	0	0	X0
187605466	NM_000821	0.97928	0.0010925	0	2553	0	0.000623701	1	0	1	0	0	0	0	0	0	0	0	0	0	0	0	0	0	0	0	0	0	0	0	0	0	0	0	0	0	0	0	X0
571007522	NM_000821	0.98103	0.0009948	0	2620	0	0.0002079	1	0	1	0	0	0	0	0	0	0	0	0	0	0	0	0	0	0	0	0	0	0	0	0	0	0	0	0	0	0	0	X0
149078813	NM_000821	0.88414	0.086775	0	2708	0	0.001039501	1	0	1	0	0	0	0	0	0	0	0	0	0	0	0	0	0	0	0	0	0	0	0	0	0	0	0	0	0	0	0	X0
533683001	NM_002563	0.89102	0.0019786	0	2537	0	0.0002079	0	0	0	0	0	0	0	0	0	0	0	0	0	0	0	0	0	0	0	0	0	0	0	0	0	0	0	0	0	0	0	X0
535974488	NM_002563	0.89068	0.0035374	1355	2213	0	0.0002079	0	0	0	0	0	0	0	0	0	0	0	0	0	0	0	0	0	0	0	0	0	0	0	0	0	0	0	0	0	0	0	X0
368489230	NM_002563	0.94987	0.0023032	431	2322	0	0.0002079	0	0	0	0	0	0	0	0	0	0	0	0	0	0	0	0	0	0	0	0	0	0	0	0	0	0	0	0	0	0	0	X0
577890837	NM_002563	0.98877	0.00058631	0	2477	0	0.0002079	0	0	0	0	0	0	0	0	0	0	0	0	0	0	0	0	0	0	0	0	0	0	0	0	0	0	0	0	0	0	0	X0
564196528	NM_032873	0.60536	0.0029047	528	1894	0	0.000623701	0	0	0	0	0	0	0	0	0	0	0	0	0	0	0	0	0	0	0	0	0	0	0	0	0	0	0	0	0	0	0	X0
558339987	NM_032873	0.94807	0.0020902	0	2616	0	0.0002079	1	1	1	0	1	0	0	0	0	0	0	0	0	0	0	0	0	0	0	0	0	0	0	0	0	0	0	0	0	0	0	X0
546553997	NM_032873	0.99469	0.00026125	0	2420	0	0.0004158	0	0	0	0	0	0	0	0	0	0	0	0	0	0	0	0	0	0	0	0	0	0	0	0	0	0	0	0	0	0	0	X0
12790613	NM_032873	0.9627	0.001078	412	2429	1	0.197713098	0	0	0	0	0	0	0	0	0	0	0	0	0	0	0	0	0	0	0	0	0	0	0	0	0	0	0	0	0	0	0	X1
574842172	NM_032873	0.99391	0.00030805	0	2389	0	0.0002079	0	0	0	0	0	0	0	0	0	0	0	0	0	0	0	0	0	0	0	0	0	0	0	0	0	0	0	0	0	0	0	X0
545267390	NM_032873	0.88722	0.029663	401	2495	0	0.0002079	1	1	1	0	1	0	0	0	0	0	0	0	0	0	0	0	0	0	0	0	0	0	0	0	0	0	0	0	0	0	0	X0
371034909	NM_032873	0.9475	0.0026108	421	2377	0	0.0002079	1	1	1	0	1	0	0	0	0	0	0	0	0	0	0	0	0	0	0	0	0	0	0	0	0	0	0	0	0	0	0	X0
138858875	NM_153498	0.9974	0.00012581	0	2438	0	0.0002079	0	0	0	0	0	0	0	0	0	0	0	0	0	0	0	0	0	0	0	0	0	0	0	0	0	0	0	0	0	0	0	X0
201325490	NM_153498	0.99542	0.0002284	0	2637	0	0.0002079	0	0	0	0	0	0	0	0	0	0	0	0	0	0	0	0	0	0	0	0	0	0	0	0	0	0	0	0	0	0	0	X0
562363231	NM_199292	0.50341	0.0062708	1442	1387	0	0.0002079	0	0	0	0	0	0	0	0	0	0	0	0	0	0	0	0	0	0	0	0	0	0	0	0	0	0	0	0	0	0	0	X0
555133070	NM_199292	0.8753	0.0055496	1211	1651	0	0.000623701	0	0	0	0	0	0	0	0	0	0	0	0	0	0	0	0	0	0	0	0	0	0	0	0	0	0	0	0	0	0	0	X0
199648386	NM_199292	0.96326	0.0019392	0	1803	0	0.0002079	0	0	0	0	0	0	0	0	0	0	0	0	0	0	0	0	0	0	0	0	0	0	0	0	0	0	0	0	0	0	0	X0
571368528	NM_199292	0.97981	0.0010514	1333	1501	0	0.0002079	0	0	0	0	0	0	0	0	0	0	0	0	0	0	0	0	0	0	0	0	0	0	0	0	0	0	0	0	0	0	0	X0
150260759	NM_199292	0.44722	0.53227	606	1649	0	0.0002079	0	0	0	0	0	0	0	0	0	0	0	0	0	0	0	0	0	0	0	0	0	0	0	0	0	0	0	0	0	0	0	X0
55779102	NM_015635	0.99584	0.00020307	0	2774	0	0.003742204	1	0	1	0	0	0	0	0	0	0	0	0	0	0	0	0	0	0	0	0	0	0	0	0	0	0	0	0	0	0	0	X0
200721068	NM_015635	0.97192	0.0010229	0	2689	0	0.0002079	1	0	1	0	0	0	0	0	0	0	0	0	0	0	0	0	0	0	0	0	0	0	0	0	0	0	0	0	0	0	0	X0
146957648	NM_015635	0.8983	0.059318	360	2774	0	0.001039501	1	1	1	0	0	1	0	0	0	0	0	0	0	0	0	0	0	0	0	0	0	0	0	0	0	0	0	0	0	0	0	X0
139685989	NM_015635	0.82668	0.0021198	0	2528	0	0.0004158	0	0	1	0	0	0	0	0	0	0	0	0	0	0	0	0	0	0	0	0	0	0	0	0	0	0	0	0	0	0	0	X0
201106961	NM_015635	0.9958	0.00020307	0	2639	0	0.0002079	0	0	1	0	0	0	0	0	0	0	0	0	0	0	0	0	0	0	0	0	0	0	0	0	0	0	0	0	0	0	0	X0
201881891	NM_000795	0.99167	0.00043572	0	2480	0	0.0002079	0	0	0	0	0	0	0	0	0	0	0	0	0	0	0	0	0	0	0	0	0	0	0	0	0	0	0	0	0	0	0	X0
199517364	NM_000795	0.96265	0.0015638	0	2494	0	0.0002079	0	0	0	0	0	0	0	0	0	0	0	0	0	0	0	0	0	0	0	0	0	0	0	0	0	0	0	0	0	0	0	X0
549053606	NM_000795	0.99191	0.00042949	0	2420	0	0.0002079	0	0	0	0	0	0	0	0	0	0	0	0	0	0	0	0	0	0	0	0	0	0	0	0	0	0	0	0	0	0	0	X0
199961459	NM_000795	0.96056	0.0016371	0	2456	0	0.0002079	0	0	0	0	0	0	0	0	0	0	0	0	0	0	0	0	0	0	0	0	0	0	0	0	0	0	0	0	0	0	0	X0
533939591	NM_139241	0.93475	0.0024269	0	2297	0	0.0002079	1	0	1	0	1	0	0	0	0	0	0	0	0	0	0	0	0	0	1	0	0	0	0	0	0	0	0	0	0	0	0	X0
540449675	NM_139241	0.91627	0.0040246	1173	2558	0	0.0002079	1	0	1	0	0	0	0	1	0	0	0	0	0	0	0	0	0	0	0	0	0	0	0	0	0	0	0	0	0	0	0	X0
201915829	NM_139241	0.91932	0.00092858	0	2145	0	0.001039501	1	0	1	0	1	0	0	0	0	0	0	0	0	0	0	0	0	0	0	0	0	0	0	0	0	0	0	0	0	0	0	X0
528790143	NM_139241	0.97374	0.001378	0	2348	0	0.0004158	1	0	1	0	1	0	0	0	0	0	0	0	0	0	0	0	0	0	0	0	0	0	0	0	0	0	0	0	0	0	0	X0
199902386	NM_139241	0.77675	0.0044068	424	2358	0	0.0002079	1	0	1	0	0	0	0	1	0	0	0	0	0	0	0	0	0	0	0	0	0	0	0	0	0	0	0	0	0	0	0	X0
544427828	NM_139241	0.91653	0.0033155	0	2196	0	0.0002079	1	0	1	0	0	0	0	1	0	0	0	0	0	0	0	0	0	0	0	0	0	0	0	0	0	0	0	0	0	0	0	X0
144693221	NM_139241	0.4539	0.007443	3784	2378	0	0.001455301	0	0	0	0	0	0	0	0	0	0	0	0	0	0	0	0	0	0	0	0	0	0	0	0	0	0	0	0	0	0	0	X0
199546503	NM_139241	0.97475	0.001426	0	2655	0	0.0002079	0	0	0	0	0	0	0	0	0	0	0	0	0	0	0	0	0	0	0	0	0	0	0	0	0	0	0	0	0	0	0	X0
551219437	NM_020549	0.98127	0.00098413	0	2357	0	0.000623701	1	1	1	0	0	0	0	0	0	0	0	0	0	0	0	0	0	0	0	0	0	0	0	0	0	0	0	0	0	0	0	X0
557059182	NM_020549	0.88054	0.0044499	446	2243	0	0.0002079	1	1	1	0	0	0	0	0	0	0	0	0	0	0	0	0	0	0	0	0	0	0	0	0	0	0	0	0	0	0	0	X0
542610160	NM_020549	0.35067	0.59278	534	1874	0	0.0002079	1	1	1	0	0	0	0	0	0	0	0	0	0	0	0	0	0	0	0	0	0	0	0	0	0	0	0	0	0	0	0	X0
550874261	NM_020549	0.39304	0.0094162	1271	1574	0	0.0004158	1	1	1	0	0	0	0	0	0	0	0	0	0	0	0	0	0	0	0	0	0	0	0	0	0	0	0	0	0	0	0	X0
114719193	NM_020549	0.67683	0.079642	1615	2477	0	0.0002079	0	0	1	0	0	0	0	0	0	0	0	0	0	0	0	0	0	0	0	0	0	0	0	0	0	0	0	0	0	0	0	X0
550322570	NM_020549	0.98342	0.00086737	0	2539	0	0.0002079	0	0	1	0	0	0	0	0	0	0	0	0	0	0	0	0	0	0	0	0	0	0	0	0	0	0	0	0	0	0	0	X0
114545628	NM_020549	0.97667	0.0012427	400	2499	0	0.0004158	0	0	1	0	0	0	0	0	0	0	0	0	0	0	0	0	0	0	0	0	0	0	0	0	0	0	0	0	0	0	0	X0
80097077	NM_020549	0.9835	0.00086226	0	2450	0	0.006237006	0	0	1	0	0	0	0	0	0	0	0	0	0	0	0	0	0	0	0	0	0	0	0	0	0	0	0	0	0	0	0	X0
141878259	NM_020549	0.8888	0.0042073	0	2220	0	0.0002079	1	0	1	0	0	0	0	0	0	0	0	0	0	0	0	0	0	0	0	0	0	0	0	0	0	0	0	0	0	0	0	X0
202125860	NM_020549	0.97522	0.001305	0	2220	0	0.0002079	1	0	1	0	0	0	0	0	0	0	0	0	0	0	0	0	0	0	0	0	0	0	0	0	0	0	0	0	0	0	0	X0
148525631	NM_020549	0.94382	0.0029605	450	2220	0	0.001455301	1	0	1	0	0	0	0	0	0	0	0	0	0	0	0	0	0	0	0	0	0	0	0	0	0	0	0	0	0	0	0	X0
562560467	NM_020549	0.98199	0.00095054	0	2179	0	0.0002079	1	0	1	0	0	0	0	0	0	0	0	0	0	0	0	0	0	0	0	0	0	0	0	0	0	0	0	0	0	0	0	X0
536359684	NM_020549	0.66624	0.049784	2156	2319	0	0.0002079	1	0	1	0	0	0	0	0	0	0	0	0	0	0	0	0	0	0	0	0	0	0	0	0	0	0	0	0	0	0	0	X0
532571673	NM_198521	0.70265	0.021239	3141	2229	0	0.0002079	1	1	1	0	0	1	0	0	0	0	0	0	0	0	0	0	0	0	0	0	0	0	0	0	0	0	0	0	0	0	0	X0
202166538	NM_198521	0.7646	0.012523	2256	2217	0	0.000831601	1	1	1	0	0	1	0	0	0	0	0	0	0	0	0	0	0	0	0	0	0	0	0	0	0	0	0	0	0	0	0	X0
113015837	NM_198521	0.73722	0.015045	2910	2062	0	0.003118503	1	0	1	0	0	1	0	0	0	0	0	0	0	0	0	0	0	0	0	0	0	0	0	0	0	0	0	0	0	0	0	X0
77350329	NM_198521	0.77899	0.032118	1473	2036	0	0.001455301	1	0	1	0	0	1	0	0	0	0	0	0	0	0	0	0	0	0	0	0	0	0	0	0	0	0	0	0	0	0	0	X0
542825331	NM_001031748	0.39963	0.45247	1583	2527	0	0.0002079	1	1	1	0	0	0	1	0	0	0	0	0	0	0	0	0	0	0	0	0	0	0	0	0	0	0	0	0	0	0	0	X0
536293160	NM_001031748	0.90528	0.0046804	624	1604	0	0.0002079	1	1	1	0	0	1	1	0	0	0	0	0	0	0	0	0	0	0	0	0	0	0	0	0	0	0	0	0	0	0	0	X0
138195010	NM_001031748	0.8449	0.017651	1344	2233	0	0.000831601	0	0	0	0	0	0	0	0	0	0	0	0	0	0	0	0	0	0	0	0	0	0	0	0	0	0	0	0	0	0	0	X0
138966349	NM_001031748	0.74562	0.011385	2289	2184	0	0.002702703	0	0	0	0	0	0	0	0	0	0	0	0	0	0	0	0	0	0	0	0	0	0	0	0	0	0	0	0	0	0	0	X0
201047820	NM_001031748	0.71939	0.01003	0	2573	0	0.0004158	1	1	1	0	0	1	1	0	0	0	0	0	0	0	0	0	0	0	0	0	0	0	0	0	0	0	0	0	0	0	0	X0
73270414	NM_001031748	0.57563	0.004564	710	1409	1	0.130769231	1	1	1	0	0	0	1	0	0	0	0	0	0	0	0	0	0	0	0	0	0	0	0	0	0	0	0	0	0	0	0	X1
200475013	NM_001031748	0.22916	0.0062016	1238	1615	0	0.001455301	1	1	1	0	0	0	1	0	0	0	0	0	0	0	0	0	0	0	0	0	0	0	0	0	0	0	0	0	0	0	0	X0
192400459	NM_001031748	0.77604	0.009356	1686	2373	0	0.0002079	1	1	1	0	0	0	1	0	0	0	0	0	0	0	0	0	0	0	0	0	0	0	0	0	0	0	0	0	0	0	0	X0
115122052	NM_001031748	0.7537	0.012511	3550	2254	0	0.014137214	1	1	1	0	0	0	1	0	0	0	0	0	0	0	0	0	0	0	0	0	0	0	0	0	0	0	0	0	0	0	0	X1
530572959	NM_001031748	0.72602	0.013022	1289	2328	0	0.0002079	1	1	1	0	0	0	1	0	0	0	0	0	0	0	0	0	0	0	0	0	0	0	0	0	0	0	0	0	0	0	0	X0
201057315	NM_001031748	0.72602	0.012166	3007	2328	0	0.0002079	1	1	1	0	0	0	1	0	0	0	0	0	0	0	0	0	0	0	0	0	0	0	0	0	0	0	0	0	0	0	0	X0
534372739	NM_006252	0.99378	0.00034944	377	2651	0	0.001455301	1	0	1	0	0	0	0	1	0	0	0	0	0	0	0	0	0	0	0	0	0	0	0	0	0	0	0	0	0	0	0	X0
190741217	NM_006252	0.99514	0.00025567	0	2559	0	0.0002079	1	0	1	0	0	0	0	1	0	0	0	0	0	0	0	0	0	0	0	0	0	0	0	0	0	0	0	0	0	0	0	X0
200643979	NM_006252	0.91668	0.050166	1699	1766	0	0.0002079	1	1	1	0	0	0	0	0	0	0	0	0	0	0	0	0	0	0	0	0	0	0	0	0	0	0	0	0	0	0	0	X0
146730697	NM_006252	0.9344	0.00079882	372	2685	0	0.000623701	1	0	1	0	0	0	0	1	0	0	0	0	0	0	0	0	0	0	0	0	0	0	0	0	0	0	0	0	0	0	0	X0
575965814	NM_006252	0.99523	0.00025427	0	2685	0	0.0002079	1	0	1	0	0	0	0	1	0	0	0	0	0	0	0	0	0	0	0	0	0	0	0	0	0	0	0	0	0	0	0	X0
199623319	NM_006252	0.93008	0.00078926	372	2685	0	0.0002079	1	0	1	0	0	0	0	1	0	0	0	0	0	0	0	0	0	0	0	0	0	0	0	0	0	0	0	0	0	0	0	X0
200975038	NM_006252	0.99476	0.00027501	0	2413	0	0.0002079	1	0	1	0	0	0	0	1	0	0	0	0	0	0	0	0	0	0	0	0	0	0	0	0	0	0	0	0	0	0	0	X0
557090880	NM_006252	0.99532	0.00025785	0	2774	0	0.0002079	1	0	1	0	0	0	0	1	0	0	0	0	0	0	0	0	0	0	0	0	0	0	0	0	0	0	0	0	0	0	0	X0
571707957	NM_006252	0.99535	0.00025111	757	2641	0	0.0002079	1	0	1	0	0	0	0	1	0	0	0	0	0	0	0	0	0	0	0	0	0	0	0	0	0	0	0	0	0	0	0	X0
556570340	NM_001010969	0.42724	0.011756	2377	841	0	0.0002079	0	0	0	0	0	0	0	0	0	0	0	0	0	0	0	0	0	0	0	0	0	0	0	0	0	0	0	0	0	0	0	X0
536116490	NM_001010969	0.61927	0.036615	2951	1017	0	0.0002079	0	0	0	0	0	0	0	0	0	0	0	0	0	0	0	0	0	0	0	0	0	0	0	0	0	0	0	0	0	0	0	X0
10789501	NM_001010969	0.0023754	0.95481	984	1017	1	0.417463617	0	0	0	0	0	0	0	0	0	0	0	0	0	0	0	0	0	0	0	0	0	0	0	0	0	0	0	0	0	0	1	X1
369829008	NM_001010969	0.78681	0.0087045	752	1329	0	0.0002079	0	0	0	0	0	0	0	0	0	0	0	0	0	0	0	0	0	0	0	0	0	0	0	0	0	0	0	0	0	0	0	X0
138940178	NM_001010969	0.95543	0.0023409	1102	907	0	0.0002079	0	0	0	0	0	0	0	0	0	0	0	0	0	0	0	0	0	0	0	0	0	0	0	0	0	0	0	0	0	0	0	X0
2056900	NM_001010969	0.92383	0.0040062	1102	907	1	0.337422037	0	0	0	0	0	0	0	0	0	0	0	0	0	0	0	0	0	0	0	0	0	0	0	0	0	0	0	0	0	0	1	X1
570043566	NM_001010969	0.93188	0.0035966	1090	917	0	0.0002079	0	0	0	0	0	0	0	0	0	0	0	0	0	0	0	0	0	0	0	0	0	0	0	0	0	0	0	0	0	0	0	X0
571296678	NM_001010969	0.41039	0.060451	3762	1329	0	0.0002079	0	0	0	0	0	0	0	0	0	0	0	0	0	0	0	0	0	0	0	0	0	0	0	0	0	0	0	0	0	0	0	X0
192345500	NM_001010969	0.3985	0.012739	1301	769	0	0.0002079	0	0	0	0	0	0	0	0	0	0	0	0	0	0	0	0	0	0	0	0	0	0	0	0	0	0	0	0	0	0	0	X0
547934003	NM_001010969	0.23527	0.60525	1301	769	0	0.0002079	0	0	0	0	0	0	0	0	0	0	0	0	0	0	0	0	0	0	0	0	0	0	0	0	0	0	0	0	0	0	0	X0
192410694	NM_001010969	0.0078616	0.37983	2054	974	1	0.0002079	0	0	0	0	0	0	0	0	0	0	0	0	0	0	0	0	0	0	0	0	0	0	0	0	0	0	0	0	0	0	0	X0
148627284	NM_001010969	0.91956	0.0042769	1177	849	0	0.001455301	0	0	0	0	0	0	0	0	0	0	0	0	0	0	0	0	0	0	0	0	0	0	0	0	0	0	0	0	0	0	0	X0
149509404	NM_001010969	0.96027	0.0020901	0	788	0	0.0004158	0	0	0	0	0	0	0	0	0	0	0	0	0	0	0	0	0	0	0	0	0	0	0	0	0	0	0	0	0	0	0	X0
532237456	NM_001010969	0.67739	0.0087991	1188	841	0	0.0004158	0	0	0	0	0	0	0	0	0	0	0	0	0	0	0	0	0	0	0	0	0	0	0	0	0	0	0	0	0	0	0	X0
546435756	NM_001010969	0.64777	0.0092935	1188	841	0	0.0002079	0	0	0	0	0	0	0	0	0	0	0	0	0	0	0	0	0	0	0	0	0	0	0	0	0	0	0	0	0	0	0	X0
187592270	NM_006028	0.92915	0.0037208	0	2391	0	0.0002079	1	1	1	0	0	0	0	1	0	0	0	0	0	0	0	0	0	0	0	0	0	0	0	0	0	0	0	0	0	0	0	X0
145278314	NM_006028	0.91335	0.0045399	402	2490	0	0.003118503	1	1	1	0	0	0	0	0	0	0	0	0	0	0	0	0	0	0	0	0	0	0	0	0	0	0	0	0	0	0	0	X0
540079693	NM_006028	0.95006	0.0026365	826	2420	0	0.000623701	1	1	1	0	0	0	0	0	0	0	0	0	0	0	0	0	0	0	0	0	0	0	0	0	0	0	0	0	0	0	0	X0
145224778	NM_006028	0.66824	0.090636	3244	2774	0	0.000623701	1	0	1	0	0	0	0	0	0	0	0	0	0	0	0	0	0	0	0	0	0	0	0	0	0	0	0	0	0	0	0	X0
17116138	NM_006028	0.75732	0.11177	1802	2774	0	0.044906445	1	0	1	0	0	0	0	0	0	0	0	0	0	0	0	0	0	0	0	0	0	0	0	0	0	0	0	0	0	0	0	X1
72466469	NM_006028	0.81676	0.0086491	1516	2639	0	0.001871102	1	0	1	0	0	0	0	0	0	0	0	0	0	0	0	0	0	0	0	0	0	0	0	0	0	0	0	0	0	0	0	X0
573712306	NM_006028	0.89838	0.0056302	391	2560	0	0.0002079	1	0	1	0	0	0	0	0	0	0	0	0	0	0	0	0	0	0	0	0	0	0	0	0	0	0	0	0	0	0	0	X0
200889198	NM_006028	0.87546	0.0065241	781	2560	0	0.000831601	1	0	1	0	0	0	0	0	0	0	0	0	0	0	0	0	0	0	0	0	0	0	0	0	0	0	0	0	0	0	0	X0
572813069	NM_006028	0.9573	0.0022604	0	2497	0	0.0002079	1	0	1	0	0	0	0	0	0	0	0	0	0	0	0	0	0	0	0	0	0	0	0	0	0	0	0	0	0	0	0	X0
200100333	NM_006028	0.38915	0.54778	799	2503	0	0.0002079	1	0	1	0	0	1	0	0	0	0	0	0	0	0	0	0	0	0	0	0	0	0	0	0	0	0	0	0	0	0	0	X0
550158445	NM_006028	0.84813	0.084615	0	2403	0	0.0002079	1	1	1	0	0	0	0	1	0	0	0	0	0	0	0	0	0	0	0	0	0	0	0	0	0	0	0	0	0	0	0	X0
151087890	NM_006028	0.74155	0.014857	1480	2703	0	0.000623701	0	0	0	0	0	0	0	0	0	0	0	0	0	0	0	0	0	0	0	0	0	0	0	0	0	0	0	0	0	0	0	X0
539798102	NM_006028	0.348	0.032891	775	2580	0	0.0002079	1	0	1	0	0	0	1	0	0	0	0	0	0	0	0	0	0	0	0	0	0	0	0	0	0	0	0	0	0	0	0	X0
533006700	NM_006028	0.7519	0.025111	1673	2391	0	0.0002079	1	1	1	0	0	0	0	1	0	0	0	0	0	0	0	0	0	0	0	0	0	0	0	0	0	0	0	0	0	0	0	X0
146466487	NM_001164	0.93036	0.0036572	451	2218	0	0.001039501	1	0	1	1	0	0	0	0	0	0	0	0	0	1	1	0	0	0	0	0	0	0	0	0	0	0	0	0	0	0	0	X0
150119080	NM_001164	0.19962	0.70813	3678	2175	0	0.001039501	1	0	1	1	0	0	0	0	0	0	0	0	0	1	1	0	0	0	0	0	0	0	0	0	0	0	0	0	0	0	0	X0
572432118	NM_001164	0.93483	0.0026345	0	2205	0	0.0004158	1	0	1	1	0	0	0	0	0	0	0	0	0	1	1	0	0	0	0	0	0	0	0	0	0	0	0	0	0	0	0	X0
543265186	NM_001164	0.77736	0.0027137	512	1955	0	0.0002079	1	0	1	1	0	0	0	0	0	0	0	0	0	1	1	0	0	0	0	0	0	0	0	0	0	0	0	0	0	0	0	X0
549336071	NM_001164	0.96664	0.001498	0	2174	0	0.0002079	0	0	1	0	0	0	0	0	0	0	0	0	0	0	0	0	0	0	0	0	0	0	0	0	0	0	0	0	0	0	0	X0
201889999	NM_001164	0.88319	0.0016071	492	2031	0	0.000831601	0	0	0	0	0	0	0	0	0	0	0	0	0	0	0	0	0	0	0	0	0	0	0	0	0	0	0	0	0	0	0	X0
200624007	NM_001164	0.93347	0.023776	436	2295	0	0.0002079	0	0	0	0	0	0	0	0	0	0	0	0	0	0	0	0	0	0	0	0	0	0	0	0	0	0	0	0	0	0	0	X0
373569914	NM_001164	0.88817	0.0031551	1303	2302	0	0.0002079	0	0	0	0	0	0	0	0	0	0	0	0	0	0	0	0	0	0	0	0	0	0	0	0	0	0	0	0	0	0	0	X0
543339767	NM_000050	0.9876	0.00066383	0	2282	0	0.0002079	0	0	0	0	0	0	0	0	0	0	0	0	0	0	0	0	0	0	0	0	0	0	0	0	0	0	0	0	0	0	0	X0
192838388	NM_000050	0.9601	0.0019549	0	2122	0	0.0002079	1	0	1	0	0	0	0	0	0	0	0	0	0	0	0	0	0	0	0	0	0	0	0	0	0	0	0	0	0	0	0	X0
567807132	NM_000050	0.94512	0.0018245	0	2122	0	0.0002079	1	0	1	0	0	0	0	0	0	0	0	0	0	0	0	0	0	0	0	0	0	0	0	0	0	0	0	0	0	0	0	X0
121908637	NM_000050	0.98214	0.00093587	0	2196	0	0.0002079	1	0	1	0	0	0	0	0	0	0	0	0	0	0	0	0	0	0	0	0	0	0	0	0	0	0	0	0	0	0	0	X0
138279074	NM_000050	0.96983	0.001551	0	2238	0	0.0004158	1	0	1	0	0	0	0	0	0	0	0	0	0	0	0	0	0	0	0	0	0	0	0	0	0	0	0	0	0	0	0	X0
559043503	NM_000050	0.85623	0.004168	0	2238	0	0.0004158	1	0	1	0	0	0	0	0	0	0	0	0	0	0	0	0	0	0	0	0	0	0	0	0	0	0	0	0	0	0	0	X0
141640176	NM_000050	0.9789	0.0011151	447	2238	0	0.001247401	1	0	1	0	0	0	0	0	0	0	0	0	0	0	0	0	0	0	0	0	0	0	0	0	0	0	0	0	0	0	0	X0
555388438	NM_000050	0.9866	0.00071394	0	2221	0	0.0002079	1	0	1	0	0	0	0	0	0	0	0	0	0	0	0	0	0	0	0	0	0	0	0	0	0	0	0	0	0	0	0	X0
200818823	NM_004170	0.91093	0.0018311	1148	2614	0	0.0002079	1	0	1	0	0	0	1	0	0	0	0	0	0	0	0	0	0	0	0	0	0	0	0	0	0	0	0	0	0	0	0	X0
185463968	NM_004170	0.98888	0.00059118	0	2506	0	0.0002079	1	0	1	0	0	0	1	0	0	0	0	0	0	0	0	0	0	0	0	0	0	0	0	0	0	0	0	0	0	0	0	X0
564172104	NM_004170	0.92359	0.010264	402	2491	0	0.0002079	1	0	1	0	0	1	0	0	0	0	0	0	0	0	0	0	0	0	0	0	0	0	0	0	0	0	0	0	0	0	0	X0
149003103	NM_004170	0.91162	0.0031678	0	2568	0	0.002494802	1	0	1	0	0	1	0	0	0	0	0	0	0	0	0	0	0	0	0	0	0	0	0	0	0	0	0	0	0	0	0	X0
202238490	NM_004170	0.99122	0.00046415	0	2568	0	0.0002079	1	0	1	0	0	1	0	0	0	0	0	0	0	0	0	0	0	0	0	0	0	0	0	0	0	0	0	0	0	0	0	X0
199857691	NM_004170	0.93408	0.023986	787	2540	0	0.0002079	1	0	1	0	0	1	0	0	0	0	0	0	0	0	1	0	0	0	0	0	0	0	0	0	0	0	0	0	0	0	0	X0
547111635	NM_001190945	0.9769	0.00122	0	2546	0	0.0002079	1	1	1	0	0	0	0	0	0	0	0	0	0	0	0	0	0	0	0	0	0	0	0	0	0	0	0	0	0	0	0	X0
200187170	NM_001190945	0.9769	0.00122	0	2546	0	0.0002079	1	1	1	0	0	0	0	0	0	0	0	0	0	0	0	0	0	0	0	0	0	0	0	0	0	0	0	0	0	0	0	X0
144024378	NM_001190945	0.39972	0.0064881	4441	2477	0	0.0002079	1	1	1	0	0	0	0	0	0	1	0	0	0	0	0	0	0	0	0	0	0	0	0	0	0	0	0	0	0	0	0	X0
200832066	NM_001190945	0.95076	0.0017783	465	2150	0	0.0002079	1	1	1	0	0	0	0	0	0	0	0	0	0	0	0	0	0	0	0	0	0	0	0	0	0	0	0	0	0	0	0	X0
549259057	NM_001190945	0.85559	0.006001	1211	2477	0	0.0002079	1	1	1	0	0	0	0	0	0	1	0	0	0	0	0	0	0	0	0	0	0	0	0	0	0	0	0	0	0	0	0	X0
375887197	NM_001190945	0.93283	0.0030903	1424	2106	0	0.000623701	1	1	1	0	0	0	0	0	0	0	0	0	0	0	0	0	0	0	0	0	0	0	0	0	0	0	0	0	0	0	0	X0
542703411	NM_001190945	0.93103	0.0041626	0	2173	0	0.0002079	1	1	1	0	0	0	0	0	0	0	0	0	0	0	0	0	0	0	0	0	0	0	0	0	0	0	0	0	0	0	0	X0
113495277	NM_001190945	0.73453	0.046027	1360	2205	0	0.007276507	1	1	1	0	0	0	0	0	0	0	0	0	0	0	0	0	0	0	0	0	0	0	0	0	0	0	0	0	0	0	0	X0
144390690	NM_001190945	0.54581	0.0060768	426	2347	0	0.0004158	1	1	1	0	0	0	0	0	0	0	0	0	0	0	0	0	0	0	0	0	0	0	0	0	0	0	0	0	0	0	0	X0
532693743	NM_001190945	0.95351	0.0024425	0	2370	0	0.000623701	1	1	1	0	0	0	0	0	0	0	0	0	0	0	0	0	0	0	0	0	0	0	0	0	0	0	0	0	0	0	0	X0
546724165	NM_001190945	0.88786	0.0083776	922	2170	0	0.0002079	1	1	1	0	0	0	0	0	0	1	0	0	0	0	0	0	0	0	0	0	0	0	0	0	0	0	0	0	0	0	0	X0
34119250	NM_001190945	0.21734	0.44507	1662	2406	0	0.034927235	1	1	1	0	0	0	0	0	0	1	0	0	0	0	0	0	0	0	0	0	0	0	0	0	0	0	0	0	0	0	0	X1
143200014	NM_001190945	0.95741	0.0022278	395	2529	0	0.0002079	1	1	1	0	0	0	0	0	0	1	0	0	0	0	0	0	0	0	0	0	0	0	0	0	0	0	0	0	0	0	0	X0
199835146	NM_001190945	0.94177	0.0025418	0	2425	0	0.0002079	1	1	1	0	0	0	0	0	0	1	0	0	0	0	0	0	0	0	0	0	0	0	0	0	0	0	0	0	0	0	0	X0
377746528	NM_001190945	0.94561	0.0023168	0	2425	0	0.0002079	1	1	1	0	0	0	0	0	0	1	0	0	0	0	0	0	0	0	0	0	0	0	0	0	0	0	0	0	0	0	0	X0
201273744	NM_032199	0.91239	0.015947	0	2494	0	0.0002079	0	0	0	0	0	0	0	0	0	0	0	0	0	0	0	0	0	0	0	0	0	0	0	0	0	0	0	0	0	0	0	X0
543501415	NM_032199	0.78363	0.0023604	0	2494	0	0.0004158	0	0	0	0	0	0	0	0	0	0	0	0	0	0	0	0	0	0	0	0	0	0	0	0	0	0	0	0	0	0	0	X0
146727947	NM_032199	0.92017	0.0022087	1571	2546	0	0.000831601	0	0	0	0	0	0	0	0	0	0	0	0	0	0	0	0	0	0	0	0	0	0	0	0	0	0	0	0	0	0	0	X0
199685713	NM_032199	0.78742	0.003763	1151	2606	0	0.0002079	0	0	0	0	0	0	0	0	0	0	0	0	0	0	0	0	0	0	0	0	0	0	0	0	0	0	0	0	0	0	0	X0
571413236	NM_032199	0.94514	0.013541	384	2606	0	0.0002079	0	0	0	0	0	0	0	0	0	0	0	0	0	0	0	0	0	0	0	0	0	0	0	0	0	0	0	0	0	0	0	X0
567434039	NM_032199	0.85748	0.0038118	3154	2537	0	0.0004158	0	0	0	0	0	0	0	0	0	0	0	0	0	0	0	0	0	0	0	0	0	0	0	0	0	0	0	0	0	0	0	X0
183477532	NM_032199	0.93815	0.0028155	0	2667	0	0.0002079	0	0	0	0	0	0	0	0	0	0	0	0	0	0	0	0	0	0	0	0	0	0	0	0	0	0	0	0	0	0	0	X0
143074852	NM_032199	0.82947	0.0052418	375	2667	0	0.004365904	0	0	0	0	0	0	0	0	0	0	0	0	0	0	0	0	0	0	0	0	0	0	0	0	0	0	0	0	0	0	0	X0
555707909	NM_032199	0.83078	0.013995	0	2596	0	0.0002079	0	0	0	0	0	0	0	0	0	0	0	0	0	0	0	0	0	0	0	0	0	0	0	0	0	0	0	0	0	0	0	X0
149466999	NM_032199	0.81587	0.017228	770	2596	0	0.0004158	0	0	0	0	0	0	0	0	0	0	0	0	0	0	0	0	0	0	0	0	0	0	0	0	0	0	0	0	0	0	0	X0
142873062	NM_019844	0.94965	0.0026416	0	1611	0	0.0002079	1	1	1	0	0	1	0	0	0	0	0	0	0	0	0	0	0	0	0	0	0	0	0	0	0	0	0	0	0	0	0	X0
147555114	NM_019844	0.74374	0.0098591	2326	1720	0	0.0002079	0	1	1	0	0	0	0	0	0	0	0	0	0	0	0	0	0	0	0	0	0	0	0	0	0	0	0	0	0	0	0	X0
180875376	NM_019844	0.95466	0.002388	0	1720	0	0.0004158	0	1	1	0	0	0	0	0	0	0	0	0	0	0	0	0	0	0	0	0	0	0	0	0	0	0	0	0	0	0	0	X0
57585902	NM_019844	0.6783	0.023425	1276	1568	0	0.010810811	0	1	1	0	0	0	0	0	0	0	0	0	0	0	0	0	0	0	0	0	0	0	0	0	0	0	0	0	0	0	0	X1
150007972	NM_019844	0.62943	0.011779	1639	1830	0	0.0004158	0	1	1	0	0	0	0	0	0	0	0	0	0	0	0	0	0	0	0	0	0	0	0	0	0	0	0	0	0	0	0	X0
200793002	NM_019844	0.78345	0.0072488	997	1003	0	0.0002079	0	1	1	0	0	0	0	0	0	0	0	0	0	0	0	0	0	0	0	0	0	0	0	0	0	0	0	0	0	0	0	X0
200539697	NM_019844	0.83329	0.0092497	1820	1649	0	0.0002079	1	1	1	0	0	0	1	0	0	0	0	0	0	0	0	0	0	0	0	0	0	0	0	0	0	0	0	0	0	0	0	X0
202234562	NM_019844	0.59488	0.014232	3524	1986	0	0.000623701	1	1	1	0	0	1	1	0	0	0	0	0	0	1	0	0	0	0	0	0	0	0	0	0	0	0	0	0	0	0	0	X0
564235948	NM_019844	0.50402	0.2605	2372	1687	0	0.001455301	1	1	1	0	0	1	1	0	0	0	0	0	0	0	0	0	0	0	0	0	0	0	0	0	0	0	0	0	0	0	0	X0
76963574	NM_019844	0.92221	0.0040968	593	1687	0	0.000623701	1	1	1	0	0	1	1	0	0	0	0	0	0	0	0	0	0	0	0	0	0	0	0	0	0	0	0	0	0	0	0	X0
12299012	NM_019844	0.51662	0.0060766	0	1443	0	0.006237006	1	1	1	0	0	1	0	0	0	0	0	0	0	0	0	0	0	0	0	0	0	0	0	0	0	0	0	0	0	0	0	X0
550694241	NM_019844	0.79154	0.0080567	2028	1480	0	0.0002079	1	1	1	0	0	1	0	0	0	0	0	0	0	0	0	0	0	0	0	0	0	0	0	0	0	0	0	0	0	0	0	X0
536840499	NM_019844	0.67749	0.0093801	1352	1480	0	0.0002079	1	1	1	0	0	1	0	0	0	0	0	0	0	0	0	0	0	0	0	0	0	0	0	0	0	0	0	0	0	0	0	X0
559692629	NM_019844	0.76323	0.010034	2028	1480	0	0.0002079	1	1	1	0	0	1	0	0	0	0	0	0	0	0	0	0	0	0	0	0	0	0	0	0	0	0	0	0	0	0	0	X0
189943255	NM_019844	0.82963	0.0066655	0	1400	0	0.0002079	1	1	1	0	0	1	0	0	0	0	0	0	0	0	0	0	0	0	0	0	0	0	0	0	0	0	0	0	0	0	0	X0
141602442	NM_019844	0.86594	0.0064176	0	1400	0	0.0002079	1	1	1	0	0	1	0	0	0	0	0	0	0	0	0	0	0	0	0	0	0	0	0	0	0	0	0	0	0	0	0	X0
577433244	NM_019844	0.43588	0.012371	2856	1400	0	0.0002079	1	1	1	0	0	1	0	0	0	0	0	0	0	0	0	0	0	0	0	0	0	0	0	0	0	0	0	0	0	0	0	X0
61612406	NM_019844	0.52433	0.0068707	1993	1003	0	0.00956341	0	1	1	0	0	0	0	0	0	0	0	0	0	0	0	0	0	0	0	0	0	0	0	0	0	0	0	0	0	0	0	X0
374011740	NM_134431	0.97178	0.0014779	0	2386	0	0.0002079	1	0	1	0	0	0	0	0	0	0	0	0	0	0	0	0	0	0	0	0	0	0	0	0	0	0	0	0	0	0	0	X0
199614868	NM_134431	0.47943	0.0075074	2639	1894	0	0.0002079	0	0	0	0	0	0	0	0	0	0	0	0	0	0	0	0	0	0	0	0	0	0	0	0	0	0	0	0	0	0	0	X0
142017745	NM_134431	0.83241	0.0064828	2503	1998	0	0.0002079	0	0	0	0	0	0	0	0	0	0	0	0	0	0	0	0	0	0	0	0	0	0	0	0	0	0	0	0	0	0	0	X0
369741741	NM_134431	0.66763	0.1702	2423	2064	0	0.0004158	0	0	0	0	0	0	0	0	0	0	0	0	0	0	0	0	0	0	0	0	0	0	0	0	0	0	0	0	0	0	0	X0
142785633	NM_134431	0.74094	0.0078285	0	1987	0	0.0002079	0	0	0	0	0	0	0	0	0	0	0	0	0	0	0	0	0	0	0	0	0	0	0	0	0	0	0	0	0	0	0	X0
531004465	NM_134431	0.93539	0.0022473	0	2295	0	0.0002079	1	1	1	0	0	0	0	0	0	0	0	0	0	0	0	0	0	0	0	0	0	0	0	0	0	0	0	0	0	0	0	X0
550800241	NM_134431	0.88939	0.0040894	871	2295	0	0.0002079	1	1	1	0	0	0	0	0	0	0	0	0	0	0	0	0	0	0	0	0	0	0	0	0	0	0	0	0	0	0	0	X0
371635342	NM_134431	0.78039	0.0098174	1266	2370	0	0.0002079	1	1	1	0	0	0	0	0	0	0	0	0	0	0	0	0	0	0	0	0	0	0	0	0	0	0	0	0	0	0	0	X0
570275838	NM_000750	0.76098	0.0047632	0	1893	0	0.0002079	1	1	1	0	0	0	0	0	0	0	0	0	0	1	0	0	0	0	0	0	0	0	0	0	0	0	0	0	0	0	0	X0
540605951	NM_000750	0.73929	0.066879	3761	1329	0	0.0004158	1	1	1	0	0	0	0	0	0	0	0	0	0	1	0	0	0	0	0	0	0	0	0	0	0	0	0	0	0	0	0	X0
375995898	NM_000750	0.36789	0.50808	2226	2246	0	0.0004158	1	1	1	0	0	0	0	0	0	0	0	0	0	1	0	0	0	0	0	0	0	0	0	0	0	0	0	0	0	0	0	X0
376501084	NM_000750	0.93101	0.0028955	0	1893	0	0.0002079	1	1	1	0	0	0	0	0	0	0	0	0	0	1	0	0	0	0	0	0	0	0	0	0	0	0	0	0	0	0	0	X0
546297787	NM_000750	0.71406	0.0076678	428	2336	0	0.000831601	0	0	0	0	0	0	0	0	0	0	0	0	0	0	0	0	0	0	0	0	0	0	0	0	0	0	0	0	0	0	0	X0
528568206	NM_000750	0.9917	0.00044736	414	2415	0	0.0004158	0	0	0	0	0	0	0	0	0	0	0	0	0	0	0	0	0	0	0	0	0	0	0	0	0	0	0	0	0	0	0	X0
56317523	NM_000750	0.97863	0.0011308	0	2388	0	0.000831601	0	0	1	0	0	0	0	0	0	0	0	0	0	0	0	0	0	0	0	0	0	0	0	0	0	0	0	0	0	0	0	X0
200466845	NM_000750	0.64335	0.013339	528	1893	0	0.0002079	1	1	1	0	0	0	0	0	0	0	0	0	0	1	0	0	0	0	0	0	0	0	0	0	0	0	0	0	0	0	0	X0
199844639	NM_000750	0.5117	0.22337	5752	1391	0	0.0002079	0	0	1	0	0	0	0	0	0	0	0	0	0	0	0	0	0	0	0	0	0	0	0	0	0	0	0	0	0	0	0	X0
537367322	NM_000750	0.85243	0.0073384	2046	977	0	0.0002079	0	0	1	0	0	0	0	0	0	0	0	0	0	0	0	0	0	0	0	0	0	0	0	0	0	0	0	0	0	0	0	X0
56235003	NM_000750	0.99138	0.00046532	425	2355	0	0.004158004	0	0	1	0	0	0	0	0	0	0	0	0	0	0	0	0	0	0	0	0	0	0	0	0	0	0	0	0	0	0	0	X0
139894525	NM_015869	0.90805	0.0034415	741	2699	0	0.000831601	0	0	0	0	0	0	0	0	0	0	0	0	0	0	0	0	0	0	0	0	0	0	0	0	0	0	0	0	0	0	0	X0
540231638	NM_001068	0.9949	0.000273	0	2329	0	0.0002079	0	0	0	0	0	0	0	0	0	0	0	0	0	0	0	0	0	0	0	0	0	0	0	0	0	0	0	0	0	0	0	X0
550510329	NM_001068	0.89468	0.0033281	0	2616	0	0.0002079	1	0	1	0	0	0	0	0	0	0	0	0	0	0	0	0	0	0	0	0	0	0	0	0	0	0	0	0	0	0	0	X0
566991124	NM_001068	0.98527	0.00076872	0	2611	0	0.0004158	1	0	1	0	0	0	0	0	0	0	0	0	0	0	0	0	0	0	0	0	0	0	0	0	0	0	0	0	0	0	0	X0
17016875	NM_001068	0.78882	0.035584	2037	2454	0	0.036590437	1	0	1	0	0	0	0	0	0	0	0	0	0	0	0	0	0	0	0	0	0	0	0	0	0	0	0	0	0	0	0	X1
576183684	NM_001068	0.98668	0.00070121	0	2532	0	0.0002079	1	0	1	0	0	0	0	0	0	0	0	0	0	0	0	0	0	0	0	0	0	0	0	0	0	0	0	0	0	0	0	X0
555678688	NM_001068	0.94452	0.0017888	0	2765	0	0.0002079	1	0	1	0	0	0	0	0	0	0	0	0	0	0	0	0	0	0	0	0	0	0	0	0	0	0	0	0	0	0	0	X0
575822857	NM_001068	0.9948	0.00027591	0	2765	0	0.0004158	1	0	1	0	0	0	0	0	0	0	0	0	0	0	0	0	0	0	0	0	0	0	0	0	0	0	0	0	0	0	0	X0
535234636	NM_001068	0.98011	0.0010312	392	2552	0	0.0004158	1	0	1	0	0	0	0	0	0	0	0	0	0	0	0	0	0	0	0	0	0	0	0	0	0	0	0	0	0	0	0	X0
564436755	NM_001068	0.99505	0.00026464	0	2471	0	0.0002079	1	0	1	0	0	0	0	0	0	0	0	0	0	0	0	0	0	0	0	0	0	0	0	0	0	0	0	0	0	0	0	X0
529577438	NM_001068	0.99055	0.00049668	0	2459	0	0.0002079	0	0	0	0	0	0	0	0	0	0	0	0	0	0	0	0	0	0	0	0	0	0	0	0	0	0	0	0	0	0	0	X0
536163007	NM_022127	0.92782	0.008618	0	2494	0	0.0002079	0	0	0	0	0	0	0	0	0	0	0	0	0	0	0	0	0	0	0	0	0	0	0	0	0	0	0	0	0	0	0	X0
75061381	NM_022127	0.18206	0.003476	423	2363	0	0.000623701	0	0	0	0	0	0	0	0	0	0	0	0	0	0	0	0	0	0	0	0	0	0	0	0	0	0	0	0	0	0	0	X0
10868138	NM_022127	0.84634	0.0053694	846	2363	1	0.111434511	0	0	0	0	0	0	0	0	0	0	0	0	0	0	0	0	0	0	0	0	0	0	0	0	0	0	0	0	0	0	1	X1
570175390	NM_022127	0.69221	0.016605	3196	2503	0	0.0002079	0	0	0	0	0	0	0	0	0	0	0	0	0	0	0	0	0	0	0	0	0	0	0	0	0	0	0	0	0	0	0	X0
146932624	NM_022127	0.85995	0.0062214	0	2696	0	0.0004158	0	0	0	0	0	0	0	0	0	0	0	0	0	0	0	0	0	0	0	0	0	0	0	0	0	0	0	0	0	0	0	X0
536865520	NM_022127	0.74504	0.010226	1484	2696	0	0.0002079	0	0	0	0	0	0	0	0	0	0	0	0	0	0	0	0	0	0	0	0	0	0	0	0	0	0	0	0	0	0	0	X0
200786971	NM_004604	0.87	0.0033879	0	2703	0	0.0002079	0	0	0	0	0	0	0	0	0	0	0	0	0	0	0	0	0	0	0	0	0	0	0	0	0	0	0	0	0	0	0	X0
565199561	NM_004604	0.97952	0.0010761	0	2623	0	0.000623701	0	0	0	0	0	0	0	0	0	0	0	0	0	0	0	0	0	0	0	0	0	0	0	0	0	0	0	0	0	0	0	X0
549442099	NM_000486	0.93612	0.0025666	0	2279	0	0.0002079	1	0	1	0	0	0	0	0	0	0	0	0	0	0	0	0	0	0	0	0	0	0	0	0	0	0	0	0	0	0	0	X0
529388515	NM_000486	0.79403	0.073623	878	2279	0	0.0002079	1	0	1	0	0	0	0	0	0	0	0	0	0	0	0	0	0	0	0	0	0	0	0	0	0	0	0	0	0	0	0	X0
543420016	NM_000486	0.87926	0.002574	0	2200	0	0.0002079	1	0	1	0	0	0	0	0	0	0	0	0	0	0	0	0	0	0	0	0	0	0	0	0	0	0	0	0	0	0	0	X0
201659899	NM_007191	0.98219	0.00092034	0	2495	0	0.0002079	1	1	1	0	0	0	0	0	0	0	0	0	0	0	1	0	0	0	0	0	0	0	0	0	0	0	0	0	0	0	0	X0
550801667	NM_007191	0.91678	0.002185	0	2495	0	0.0002079	1	1	1	0	0	0	0	0	0	0	0	0	0	0	1	0	0	0	0	0	0	0	0	0	0	0	0	0	0	0	0	X0
561153674	NM_007191	0.99357	0.00032487	0	2518	0	0.0002079	0	0	0	0	0	0	0	0	0	0	0	0	0	0	0	0	0	0	0	0	0	0	0	0	0	0	0	0	0	0	0	X0
201982949	NM_007191	0.9426	0.0030232	791	2527	0	0.0004158	1	1	1	0	0	0	0	0	0	0	0	0	0	0	1	0	0	0	0	0	0	0	0	0	0	0	0	0	0	0	0	X0
527350890	NM_173353	0.94342	0.002915	401	2493	0	0.0002079	1	0	1	0	0	1	0	0	0	0	0	0	0	0	0	0	0	0	0	0	0	0	0	0	0	0	0	0	0	0	0	X0
148074013	NM_173353	0.98712	0.00067727	0	2651	0	0.0002079	1	0	1	0	0	1	0	0	0	0	0	0	0	0	0	0	0	0	0	0	0	0	0	0	0	0	0	0	0	0	0	X0
75558144	NM_173353	0.0045597	0.0045597	1913	2614	1	0.001455301	1	0	1	0	0	1	0	0	0	0	0	0	0	0	0	0	0	0	0	0	0	0	0	0	0	0	0	0	0	0	0	X0
545695435	NM_173353	0.79585	0.086888	379	2639	0	0.0002079	1	0	1	0	0	1	0	0	0	0	0	0	0	0	0	0	0	0	0	0	0	0	0	0	0	0	0	0	0	0	0	X0
199726216	NM_173353	0.99595	0.00020396	1137	2639	0	0.0002079	1	0	1	0	0	1	0	0	0	0	0	0	0	0	0	0	0	0	0	0	0	0	0	0	0	0	0	0	0	0	0	X0
149417971	NM_033637	0.99796	9.55E-05	0	2695	0	0.0002079	1	0	1	0	0	0	0	0	0	0	0	0	0	0	0	0	0	0	0	0	0	0	0	0	0	0	0	0	0	0	0	X0
202110950	NM_033637	0.99688	0.00015836	371	2695	0	0.000623701	1	0	1	0	0	0	0	0	0	0	0	0	0	0	0	0	0	0	0	0	0	0	0	0	0	0	0	0	0	0	0	X0
2270439	NM_033637	0.82704	0.00061622	0	2625	0	0.006444906	1	0	1	0	0	0	0	0	0	0	0	0	0	0	0	0	0	0	0	0	0	0	0	0	0	0	0	0	0	0	0	X0
553280194	NM_033637	0.99793	0.00010154	0	2541	0	0.0002079	0	0	0	0	0	0	0	0	0	0	0	0	0	0	0	0	0	0	0	0	0	0	0	0	0	0	0	0	0	0	0	X0
139926954	NM_001130145	0.96199	0.0012702	390	2566	0	0.000623701	1	0	1	0	0	0	0	0	0	0	0	0	0	0	0	0	0	0	0	0	0	0	1	0	0	0	0	0	0	0	0	X0
565523827	NM_001130145	0.99452	0.00029818	0	2504	0	0.002910603	1	0	1	0	0	0	0	0	0	0	0	0	0	0	0	0	0	0	0	0	0	0	1	0	0	0	0	0	0	0	0	X0
200650003	NM_001130145	0.91997	0.0034581	0	2473	0	0.0002079	0	0	0	0	0	0	0	0	0	0	0	0	0	0	0	0	0	0	0	0	0	0	0	0	0	0	0	0	0	0	0	X0
575026656	NM_001130145	0.9915	0.00045445	0	2270	0	0.000623701	0	0	0	0	0	0	0	0	0	0	0	0	0	0	0	0	0	0	0	0	0	0	0	0	0	0	0	0	0	0	0	X0
147509804	NM_006185	0.79023	0.019488	0	2400	0	0.001663202	0	0	0	0	0	0	0	0	0	0	0	0	0	0	0	0	0	0	0	0	0	0	0	0	0	0	0	0	0	0	0	X0
554209111	NM_006185	0.85934	0.0045338	449	2228	0	0.0002079	0	0	0	0	0	0	0	0	0	0	0	0	0	0	0	0	0	0	0	0	0	0	0	0	0	0	0	0	0	0	0	X0
35681270	NM_006185	0.88886	0.004554	0	2198	0	0.000623701	0	0	0	0	0	0	0	0	0	0	0	0	0	0	0	0	0	0	0	0	0	0	0	0	0	0	0	0	0	0	0	X0
371124702	NM_006185	0.90164	0.0042285	411	2431	0	0.0004158	0	0	0	0	0	0	0	0	0	0	0	0	0	0	0	0	0	0	0	0	0	0	0	0	0	0	0	0	0	0	0	X0
551017131	NM_006185	0.94643	0.0028278	0	2431	0	0.0002079	0	0	0	0	0	0	0	0	0	0	0	0	0	0	0	0	0	0	0	0	0	0	0	0	0	0	0	0	0	0	0	X0
200321459	NM_006185	0.94904	0.0026836	890	2247	0	0.0002079	0	0	0	0	0	0	0	0	0	0	0	0	0	0	0	0	0	0	0	0	0	0	0	0	0	0	0	0	0	0	0	X0
186121470	NM_006185	0.87266	0.0044683	432	2317	0	0.0002079	0	0	0	0	0	0	0	0	0	0	0	0	0	0	0	0	0	0	0	0	0	0	0	0	0	0	0	0	0	0	0	X0
146335857	NM_006185	0.88649	0.015373	455	2198	0	0.0002079	0	0	0	0	0	0	0	0	0	0	0	0	0	0	0	0	0	0	0	0	0	0	0	0	0	0	0	0	0	0	0	X0
143730967	NM_006185	0.88649	0.0050756	455	2198	0	0.001039501	0	0	0	0	0	0	0	0	0	0	0	0	0	0	0	0	0	0	0	0	0	0	0	0	0	0	0	0	0	0	0	X0
61744204	NM_006185	0.91951	0.0039969	0	2198	0	0.005821206	0	0	0	0	0	0	0	0	0	0	0	0	0	0	0	0	0	0	0	0	0	0	0	0	0	0	0	0	0	0	0	X0
200233406	NM_006185	0.83559	0.0043243	0	2087	0	0.0002079	0	0	0	0	0	0	0	0	0	0	0	0	0	0	0	0	0	0	0	0	0	0	0	0	0	0	0	0	0	0	0	X0
201074875	NM_006185	0.72132	0.17064	1917	2087	0	0.0004158	0	0	0	0	0	0	0	0	0	0	0	0	0	0	0	0	0	0	0	0	0	0	0	0	0	0	0	0	0	0	0	X0
527252501	NM_006185	0.91139	0.0038459	0	2149	0	0.000831601	0	0	0	0	0	0	0	0	0	0	0	0	0	0	0	0	0	0	0	0	0	0	0	0	0	0	0	0	0	0	0	X0
373890469	NM_006185	0.90308	0.0045207	805	2484	0	0.0002079	0	0	0	0	0	0	0	0	0	0	0	0	0	0	0	0	0	0	0	0	0	0	0	0	0	0	0	0	0	0	0	X0
199899150	NM_006185	0.83875	0.0055054	829	2412	0	0.0002079	0	0	0	0	0	0	0	0	0	0	0	0	0	0	0	0	0	0	0	0	0	0	0	0	0	0	0	0	0	0	0	X0
538273885	NM_006185	0.86322	0.0039533	0	2287	0	0.0002079	0	0	0	0	0	0	0	0	0	0	0	0	0	0	0	0	0	0	0	0	0	0	0	0	0	0	0	0	0	0	0	X0
532697857	NM_006185	0.88506	0.0048614	443	2259	0	0.0002079	0	0	0	0	0	0	0	0	0	0	0	0	0	0	0	0	0	0	0	0	0	0	0	0	0	0	0	0	0	0	0	X0
541772489	NM_006185	0.83954	0.075058	437	2287	0	0.0002079	0	0	0	0	0	0	0	0	0	0	0	0	0	0	0	0	0	0	0	0	0	0	0	0	0	0	0	0	0	0	0	X0
546357514	NM_006185	0.89934	0.0044826	0	2287	0	0.0002079	0	0	0	0	0	0	0	0	0	0	0	0	0	0	0	0	0	0	0	0	0	0	0	0	0	0	0	0	0	0	0	X0
536386853	NM_006185	0.91686	0.0038444	1312	2287	0	0.0002079	0	0	0	0	0	0	0	0	0	0	0	0	0	0	0	0	0	0	0	0	0	0	0	0	0	0	0	0	0	0	0	X0
553488710	NM_006185	0.83277	0.0043413	451	2218	0	0.0002079	0	0	0	0	0	0	0	0	0	0	0	0	0	0	0	0	0	0	0	0	0	0	0	0	0	0	0	0	0	0	0	X0
148552303	NM_006185	0.89863	0.0047588	494	2026	0	0.001455301	0	0	0	0	0	0	0	0	0	0	0	0	0	0	0	0	0	0	0	0	0	0	0	0	0	0	0	0	0	0	0	X0
147873282	NM_006185	0.71839	0.056475	1010	1981	0	0.000831601	0	0	0	0	0	0	0	0	0	0	0	0	0	0	0	0	0	0	0	0	0	0	0	0	0	0	0	0	0	0	0	X0
149868280	NM_006185	0.94673	0.002807	0	2320	0	0.001455301	0	0	0	0	0	0	0	0	0	0	0	0	0	0	0	0	0	0	0	0	0	0	0	0	0	0	0	0	0	0	0	X0
151173629	NM_006185	0.94447	0.0029158	0	2156	0	0.0002079	0	0	0	0	0	0	0	0	0	0	0	0	0	0	0	0	0	0	0	0	0	0	0	0	0	0	0	0	0	0	0	X0
183576691	NM_006185	0.88602	0.0054691	775	2579	0	0.0002079	0	0	0	0	0	0	0	0	0	0	0	0	0	0	0	0	0	0	0	0	0	0	0	0	0	0	0	0	0	0	0	X0
143299097	NM_006185	0.76828	0.020297	775	2579	0	0.001039501	0	0	0	0	0	0	0	0	0	0	0	0	0	0	0	0	0	0	0	0	0	0	0	0	0	0	0	0	0	0	0	X0
562624156	NM_006185	0.93357	0.0034647	1134	2646	0	0.000831601	0	0	0	0	0	0	0	0	0	0	0	0	0	0	0	0	0	0	0	0	0	0	0	0	0	0	0	0	0	0	0	X0
185327928	NM_006185	0.8254	0.0040734	756	2646	0	0.0002079	0	0	0	0	0	0	0	0	0	0	0	0	0	0	0	0	0	0	0	0	0	0	0	0	0	0	0	0	0	0	0	X0
141726451	NM_006185	0.83675	0.0038561	928	2156	0	0.0004158	0	0	0	0	0	0	0	0	0	0	0	0	0	0	0	0	0	0	0	0	0	0	0	0	0	0	0	0	0	0	0	X0
142002151	NM_006185	0.8932	0.0045726	1478	2707	0	0.001039501	0	0	0	0	0	0	0	0	0	0	0	0	0	0	0	0	0	0	0	0	0	0	0	0	0	0	0	0	0	0	0	X0
556436417	NM_006185	0.76149	0.0067889	2001	2499	0	0.0002079	0	0	0	0	0	0	0	0	0	0	0	0	0	0	0	0	0	0	0	0	0	0	0	0	0	0	0	0	0	0	0	X0
34441100	NM_006185	0.27011	0.36845	2691	2601	0	0.0002079	0	0	0	0	0	0	0	0	0	0	0	0	0	0	0	0	0	0	0	0	0	0	0	0	0	0	0	0	0	0	0	X0
34335618	NM_006185	0.70392	0.12286	2664	2627	0	0.009355509	0	0	0	0	0	0	0	0	0	0	0	0	0	0	0	0	0	0	0	0	0	0	0	0	0	0	0	0	0	0	0	X0
200581089	NM_006185	0.883	0.0048103	1637	2444	0	0.0002079	0	0	0	0	0	0	0	0	0	0	0	0	0	0	0	0	0	0	0	0	0	0	0	0	0	0	0	0	0	0	0	X0
145917972	NM_018202	0.9856	0.0010994	0	2639	0	0.0004158	0	0	1	0	0	0	0	0	0	0	0	0	0	0	0	0	0	0	0	0	0	0	0	0	0	0	0	0	0	0	0	X0
569288167	NM_018202	0.94669	0.0018931	0	2705	0	0.0002079	0	0	1	0	0	0	0	0	0	0	0	0	0	0	0	0	0	0	0	0	0	0	0	0	0	0	0	0	0	0	0	X0
201376036	NM_018202	0.99617	0.00020243	0	2634	0	0.0002079	1	0	1	0	0	1	0	0	0	0	0	0	0	0	0	0	0	0	0	0	0	0	0	0	0	0	0	0	0	0	0	X0
564309958	NM_018202	0.82121	0.00208	1097	2734	0	0.0002079	1	0	1	0	0	0	0	0	0	0	0	0	0	0	0	0	0	0	0	0	0	0	0	0	0	0	0	0	0	0	0	X0
549111277	NM_002001	0.47348	0.16463	3520	2273	0	0.0004158	0	0	0	0	0	0	0	0	0	0	0	0	0	0	0	0	0	0	0	0	0	0	0	0	0	0	0	0	0	0	0	X0
202007819	NM_002001	0.78947	0.0094669	1781	2246	0	0.0002079	0	0	0	0	0	0	0	0	0	0	0	0	0	0	0	0	0	0	0	0	0	0	0	0	0	0	0	0	0	0	0	X0
555797500	NM_002001	0.66422	0.0073502	1781	2246	0	0.0002079	0	0	0	0	0	0	0	0	0	0	0	0	0	0	0	0	0	0	0	0	0	0	0	0	0	0	0	0	0	0	0	X0
548548553	NM_002001	0.91608	0.0044119	0	2227	0	0.0002079	0	0	0	0	0	0	0	0	0	0	0	0	0	0	0	0	0	0	0	0	0	0	0	0	0	0	0	0	0	0	0	X0
199842835	NM_002001	0.8879	0.0059058	1459	2056	0	0.0002079	0	0	0	0	0	0	0	0	0	0	0	0	0	0	0	0	0	0	0	0	0	0	0	0	0	0	0	0	0	0	0	X0
2298805	NM_002001	0.94024	0.0031382	456	2194	0	0.018295218	0	0	0	0	0	0	0	0	0	0	0	0	0	0	0	0	0	0	0	0	0	0	0	0	0	0	0	0	0	0	1	X0
557521303	NM_002001	0.3915	0.014479	1813	2206	0	0.0002079	0	0	0	0	0	0	0	0	0	0	0	0	0	0	0	0	0	0	0	0	0	0	0	0	0	0	0	0	0	0	0	X0
145202898	NM_002001	0.78488	0.0077247	938	2133	0	0.0004158	0	0	0	0	0	0	0	0	0	0	0	0	0	0	0	0	0	0	0	0	0	0	0	0	0	0	0	0	0	0	0	X0
16864314	NM_002021	0.56089	0.38443	2594	2699	0	0.052182952	0	0	1	0	0	0	0	0	0	0	0	0	0	0	0	0	0	0	0	0	0	0	0	0	0	0	0	0	0	0	0	X1
567242233	NM_002021	0.82508	0.0047938	0	2712	0	0.0002079	0	0	1	0	0	0	0	0	0	0	0	0	0	0	0	0	0	0	0	0	0	0	0	0	0	0	0	0	0	0	0	X0
149847705	NM_002021	0.83787	0.0061053	0	2633	0	0.0002079	0	0	1	0	0	0	0	0	0	0	0	0	0	0	0	0	0	0	0	0	0	0	0	0	0	0	0	0	0	0	0	X0
200537259	NM_002021	0.97465	0.0013296	0	2568	0	0.0002079	0	0	0	0	0	0	0	0	0	0	0	0	0	0	0	0	0	0	0	0	0	0	0	0	0	0	0	0	0	0	0	X0
199637755	NM_002021	0.55617	0.0066117	0	2497	0	0.0002079	0	0	0	0	0	0	0	0	0	0	0	0	0	0	0	0	0	0	0	0	0	0	0	0	0	0	0	0	0	0	0	X0
565500519	NM_002021	0.85285	0.010765	2002	2497	0	0.0002079	0	0	0	0	0	0	0	0	0	0	0	0	0	0	0	0	0	0	0	0	0	0	0	0	0	0	0	0	0	0	0	X0
538710309	NM_002021	0.73265	0.0024231	814	2456	0	0.0004158	0	0	0	0	0	0	0	0	0	0	0	0	0	0	0	0	0	0	0	0	0	0	0	0	0	0	0	0	0	0	0	X0
142359838	NM_002021	0.82829	0.007076	814	2456	0	0.0002079	0	0	0	0	0	0	0	0	0	0	0	0	0	0	0	0	0	0	0	0	0	0	0	0	0	0	0	0	0	0	0	X0
200210209	NM_002021	0.93295	0.0022864	0	2456	0	0.0002079	0	0	0	0	0	0	0	0	0	0	0	0	0	0	0	0	0	0	0	0	0	0	0	0	0	0	0	0	0	0	0	X0
200900910	NM_002021	0.78255	0.050492	1539	2599	0	0.0002079	0	0	1	0	0	0	0	0	0	0	0	0	0	0	0	0	0	0	0	0	0	0	0	0	0	0	0	0	0	0	0	X0
188375903	NM_002021	0.8789	0.0087188	2001	2498	0	0.0002079	0	0	0	0	0	0	0	0	0	0	0	0	0	0	0	0	0	0	0	0	0	0	0	0	0	0	0	0	0	0	0	X0
561031043	NM_001103161	0.98218	0.00094204	0	2125	0	0.000831601	0	0	1	0	0	0	0	1	0	0	0	0	0	0	0	0	0	0	0	0	0	0	0	0	0	0	0	0	0	0	0	X0
41265079	NM_001103161	0.9224	0.0031275	0	2125	0	0.000831601	0	0	1	0	0	0	0	1	0	0	0	0	0	0	0	0	0	0	0	0	0	0	0	0	0	0	0	0	0	0	0	X0
562769813	NM_001103161	0.9159	0.0038592	501	1995	0	0.0002079	0	0	1	0	0	0	0	1	0	0	0	0	0	0	0	0	0	0	0	0	0	0	0	0	0	0	0	0	0	0	0	X0
199520870	NM_001103161	0.97861	0.0011233	0	2057	0	0.0002079	0	0	1	0	0	0	0	1	0	0	0	0	0	0	0	0	0	0	0	0	0	0	0	0	0	0	0	0	0	0	0	X0
61745394	NM_001103161	0.91099	0.003807	2378	2103	0	0.002702703	0	0	1	0	0	0	0	1	0	0	0	0	0	0	0	0	0	0	0	0	0	0	0	0	0	0	0	0	0	0	0	X0
151081875	NM_001103161	0.93253	0.0033514	494	2024	0	0.002079002	0	0	1	0	0	0	0	0	0	0	0	0	0	0	0	0	0	0	0	0	0	0	0	0	0	0	0	0	0	0	0	X0
201357087	NM_001103161	0.91625	0.058274	471	2125	0	0.000831601	0	0	1	0	0	0	0	0	0	0	0	0	0	0	0	0	0	0	0	0	0	0	0	0	0	0	0	0	0	0	0	X0
185636102	NM_001103161	0.94408	0.0017557	0	2125	0	0.000831601	0	0	1	0	0	0	0	0	0	0	0	0	0	0	0	0	0	0	0	0	0	0	0	0	0	0	0	0	0	0	0	X0
369598480	NM_001103161	0.90944	0.0035297	578	1731	0	0.0002079	0	0	1	0	0	0	0	0	0	0	0	0	0	0	0	0	0	0	0	0	0	0	0	0	0	0	0	0	0	0	0	X0
569249131	NM_001102445	0.91023	0.0052424	0	2299	0	0.0004158	0	0	0	0	0	0	0	0	0	0	0	0	0	0	0	0	0	0	0	0	0	0	0	0	0	0	0	0	0	0	0	X0
199931864	NM_001102445	0.94278	0.0030158	1305	2299	0	0.0002079	0	0	0	0	0	0	0	0	0	0	0	0	0	0	0	0	0	0	0	0	0	0	0	0	0	0	0	0	0	0	0	X0
546680370	NM_001102445	0.97526	0.0012935	0	2210	0	0.0002079	0	0	0	0	0	0	0	0	0	0	0	0	0	0	0	0	0	0	0	0	0	0	0	0	0	0	0	0	0	0	0	X0
568460365	NM_001102445	0.80789	0.013387	2533	1974	0	0.000623701	0	0	0	0	0	0	0	0	0	0	0	0	0	0	0	0	0	0	0	0	0	0	0	0	0	0	0	0	0	0	0	X0
73018737	NM_001102445	0.81464	0.018213	1501	1999	0	0.0002079	0	0	0	0	0	0	0	0	0	0	0	0	0	0	0	0	0	0	0	0	0	0	0	0	0	0	0	0	0	0	0	X0
185538945	NM_001102445	0.83474	0.046215	1908	2096	0	0.0004158	0	0	0	0	0	0	0	0	0	0	0	0	0	0	0	0	0	0	0	0	0	0	0	0	0	0	0	0	0	0	0	X0
575405955	NM_001102445	0.91809	0.004313	954	2096	0	0.0002079	0	0	0	0	0	0	0	0	0	0	0	0	0	0	0	0	0	0	0	0	0	0	0	0	0	0	0	0	0	0	0	X0
558420174	NM_001102445	0.87037	0.025051	1983	2017	0	0.0002079	0	0	0	0	0	0	0	0	0	0	0	0	0	0	0	0	0	0	0	0	0	0	0	0	0	0	0	0	0	0	0	X0
538946301	NM_001102445	0.93954	0.0034733	979	2043	0	0.000623701	0	0	0	0	0	0	0	0	0	0	0	0	0	0	0	0	0	0	0	0	0	0	0	0	0	0	0	0	0	0	0	X0
546899431	NM_001102445	0.92448	0.0039831	477	2096	0	0.0002079	0	0	0	0	0	0	0	0	0	0	0	0	0	0	0	0	0	0	0	0	0	0	0	0	0	0	0	0	0	0	0	X0
58185012	NM_001159	0.81338	0.0053064	0	2508	0	0.007484407	1	1	1	0	0	0	0	0	0	0	0	0	0	0	0	0	0	0	0	0	0	0	0	0	0	0	0	0	0	0	0	X1
549510417	NM_001159	0.93315	0.0035144	0	2361	0	0.0002079	1	1	1	0	0	0	0	1	0	0	0	0	0	0	0	0	0	0	0	0	0	0	0	0	0	0	0	0	0	0	0	X0
576029615	NM_001159	0.97014	0.0067486	420	2381	0	0.0002079	1	1	1	0	0	0	0	0	0	0	0	0	0	0	0	0	0	0	0	0	0	0	0	0	0	0	0	0	0	0	0	X0
529389023	NM_001159	0.96636	0.0017758	826	2421	0	0.0002079	1	1	1	0	0	0	0	1	0	0	0	0	0	0	0	0	0	0	0	0	0	0	0	0	0	0	0	0	0	0	0	X0
540242322	NM_001159	0.96925	0.0016054	797	2510	0	0.0002079	1	1	1	0	0	0	0	1	0	0	0	0	0	0	0	0	0	0	0	0	0	0	0	0	0	0	0	0	0	0	0	X0
3731722	NM_001159	0.23986	0.03727	4524	2432	1	0.083991684	1	0	1	0	0	0	0	0	0	0	0	0	0	0	0	0	0	0	0	0	0	0	0	0	0	0	0	0	0	0	0	X1
534359393	NM_001159	0.91064	0.0034977	1302	2304	0	0.0002079	1	0	1	0	0	0	0	0	0	0	0	0	0	0	0	0	0	0	0	0	0	0	0	0	0	0	0	0	0	0	0	X0
148902105	NM_001159	0.91311	0.0045384	1525	2624	0	0.0002079	1	0	1	0	0	0	0	0	0	0	0	0	0	0	0	0	0	0	0	0	0	0	0	0	0	0	0	0	0	0	0	X0
200842175	NM_001159	0.8338	0.010733	1525	2624	0	0.0002079	1	0	1	0	0	0	0	0	0	0	0	0	0	0	0	0	0	0	0	0	0	0	0	0	0	0	0	0	0	0	0	X0
376172931	NM_001159	0.9694	0.0016163	0	2430	0	0.0002079	1	0	1	0	0	0	0	0	0	0	0	0	0	0	0	0	0	0	0	0	0	0	0	0	0	0	0	0	0	0	0	X0
530086359	NM_001159	0.97086	0.0015235	0	2386	0	0.0002079	1	0	1	0	0	0	0	0	0	0	0	0	0	0	0	0	0	0	0	0	0	0	0	0	0	0	0	0	0	0	0	X0
558097510	NM_001159	0.85579	0.0057636	398	2510	0	0.001039501	1	0	1	0	0	0	0	0	0	0	0	0	0	0	0	0	0	0	0	0	0	0	0	0	0	0	0	0	0	0	0	X0
564342009	NM_001159	0.97285	0.0014202	0	2265	0	0.0002079	1	1	1	0	0	0	0	1	0	0	0	0	0	0	0	0	0	0	0	0	0	0	0	0	0	0	0	0	0	0	0	X0
192036221	NM_001159	0.7486	0.0059488	1992	2510	0	0.0002079	1	0	1	0	0	0	0	0	0	0	0	0	0	0	0	0	0	0	0	0	0	0	0	0	0	0	0	0	0	0	0	X0
200443310	NM_001159	0.91036	0.00388	797	2510	0	0.0002079	1	0	1	0	0	0	0	0	0	0	0	0	0	0	0	0	0	0	0	0	0	0	0	0	0	0	0	0	0	0	0	X0
142541240	NM_001159	0.97108	0.0015153	411	2432	0	0.0002079	1	0	1	0	0	0	0	0	0	0	0	0	0	0	0	0	0	0	0	0	0	0	0	0	0	0	0	0	0	0	0	X0
142604856	NM_001159	0.97316	0.0014116	0	2273	0	0.0002079	1	0	1	0	0	0	0	0	0	0	0	0	0	0	0	0	0	0	0	0	0	0	0	0	0	0	0	0	0	0	0	X0
145900999	NM_001159	0.78279	0.0066362	1254	2392	0	0.0002079	1	0	1	0	0	0	0	0	0	0	0	0	0	0	0	0	0	0	0	0	0	0	0	0	0	0	0	0	0	0	0	X0
201859570	NM_001159	0.94274	0.0026429	0	2324	0	0.000831601	1	1	1	0	0	0	0	1	0	0	0	0	0	0	0	0	0	0	0	0	0	0	0	0	0	0	0	0	0	0	0	X0
35217482	NM_001159	0.94037	0.0031293	0	2355	0	0.002079002	1	0	1	0	0	0	0	0	0	0	0	0	0	0	0	0	0	0	0	0	0	0	0	0	0	0	0	0	0	0	0	X0
200732153	NM_001159	0.83574	0.0020775	820	2439	0	0.0002079	1	0	1	0	0	0	0	0	0	0	0	0	0	0	0	0	0	0	0	0	0	0	0	0	0	0	0	0	0	0	0	X0
139784636	NM_001159	0.26326	0.081783	4139	2416	0	0.0004158	0	0	0	0	0	0	0	0	0	0	0	0	0	0	0	0	0	0	0	0	0	0	0	0	0	0	0	0	0	0	0	X0
201435669	NM_001159	0.83625	0.0074789	1691	2366	0	0.0002079	0	0	0	0	0	0	0	0	0	0	0	0	0	0	0	0	0	0	0	0	0	0	0	0	0	0	0	0	0	0	0	X0
201421164	NM_001159	0.96841	0.0016676	837	2391	0	0.0002079	1	1	1	0	0	0	0	0	0	0	0	0	0	0	0	0	0	0	0	0	0	0	0	0	0	0	0	0	0	0	0	X0
149229670	NM_001159	0.97614	0.0012512	0	2386	0	0.0004158	1	1	1	0	0	0	0	0	0	0	0	0	0	0	0	0	0	0	0	0	0	0	0	0	0	0	0	0	0	0	0	X0
554649469	NM_001159	0.79021	0.0051837	1196	2508	0	0.0002079	1	1	1	0	0	0	0	0	0	0	0	0	0	0	0	0	0	0	0	0	0	0	0	0	0	0	0	0	0	0	0	X0
531379014	NM_201266	0.83737	0.0032336	1894	2640	0	0.0002079	1	0	1	0	0	1	0	0	0	0	0	0	0	0	0	0	0	0	0	0	0	0	0	0	0	0	0	0	0	0	0	X0
114305456	NM_201266	0.91193	0.0013647	739	2707	0	0.003742204	1	0	1	0	0	1	0	0	0	0	0	0	0	0	0	0	0	0	0	0	0	0	0	0	0	0	0	0	0	0	0	X0
201324375	NM_201266	0.92336	0.008423	0	2600	0	0.0002079	1	0	1	0	0	1	0	0	0	0	0	0	0	0	0	0	0	0	0	0	0	0	0	0	0	0	0	0	0	0	0	X0
200406312	NM_201266	0.87449	0.004905	426	2346	0	0.0002079	1	0	1	0	0	1	0	0	0	0	0	0	0	0	0	0	0	0	0	0	0	0	0	0	0	0	0	0	0	0	0	X0
372509246	NM_201266	0.95743	0.002238	0	2346	0	0.0002079	1	0	1	0	0	1	0	0	0	0	0	0	0	0	0	0	0	0	0	0	0	0	0	0	0	0	0	0	0	0	0	X0
375155400	NM_201266	0.97904	0.0010945	0	2645	0	0.001039501	1	0	1	0	0	1	0	0	0	0	0	0	0	0	0	0	0	0	0	0	0	0	0	0	0	0	0	0	0	0	0	X0
551278469	NM_201266	0.97197	0.0014707	0	2645	0	0.000831601	1	0	1	0	0	1	0	0	0	0	0	0	0	0	0	0	0	0	0	0	0	0	0	0	0	0	0	0	0	0	0	X0
190705091	NM_201266	0.98867	0.00058614	0	2404	0	0.0002079	1	1	1	0	0	1	0	0	0	0	0	0	0	1	0	0	0	0	0	0	0	0	0	0	0	0	0	0	0	0	0	X0
149039089	NM_201266	0.82085	0.046869	2585	2708	0	0.0002079	1	0	1	0	0	1	0	0	0	0	0	0	0	0	0	0	0	0	0	0	0	0	0	0	0	0	0	0	0	0	0	X0
555467484	NM_201266	0.98259	0.00090646	0	2708	0	0.0004158	1	0	1	0	0	1	0	0	0	0	0	0	0	0	0	0	0	0	0	0	0	0	0	0	0	0	0	0	0	0	0	X0
150064130	NM_201266	0.95815	0.0016714	0	2708	0	0.0002079	1	0	1	0	0	1	0	0	0	0	0	0	0	0	0	0	0	0	0	0	0	0	0	0	0	0	0	0	0	0	0	X0
141014950	NM_000170	0.98741	0.00064651	0	2502	0	0.007276507	1	0	1	0	0	0	0	0	0	0	0	0	0	0	0	0	0	0	0	0	0	0	0	0	0	0	0	0	0	0	0	X0
534936420	NM_000170	0.8836	0.0023347	400	2502	0	0.0004158	1	0	1	0	0	0	0	0	0	0	0	0	0	0	0	0	0	0	0	0	0	0	0	0	0	0	0	0	0	0	0	X0
386833585	NM_000170	0.98645	0.00069156	829	2413	0	0.0002079	1	0	1	0	0	0	0	0	0	0	0	0	0	0	0	0	0	0	0	0	0	0	0	0	0	0	0	0	0	0	0	X0
541691467	NM_000170	0.98655	0.00069156	0	2567	0	0.0002079	1	0	1	0	0	0	0	0	0	0	0	0	0	0	0	0	0	0	0	0	0	0	0	0	0	0	0	0	0	0	0	X0
535143891	NM_000170	0.88137	0.0022498	499	2002	0	0.003326403	0	0	1	0	0	0	0	0	0	0	0	0	0	0	0	0	0	0	0	0	0	1	0	0	0	0	0	0	0	0	0	X0
182760732	NM_000170	0.81685	0.0041998	1998	2002	0	0.001455301	0	0	1	0	0	0	0	0	0	0	0	0	0	0	0	0	0	0	0	0	0	1	0	0	0	0	0	0	0	0	0	X0
138454333	NM_000170	0.94366	0.0015333	908	2202	0	0.016008316	1	0	1	0	0	0	0	0	0	0	0	0	0	0	0	0	0	0	0	0	0	0	0	0	0	0	0	0	0	0	0	X1
543718579	NM_000170	0.88657	0.0046718	0	2202	0	0.0004158	1	0	1	0	0	0	0	0	0	0	0	0	0	0	0	0	0	0	0	0	0	0	0	0	0	0	0	0	0	0	0	X0
533019569	NM_000170	0.98574	0.00073188	0	2515	0	0.0002079	1	0	1	0	0	0	0	0	0	0	0	0	0	0	0	0	0	0	0	0	0	0	0	0	0	0	0	0	0	0	0	X0
554230348	NM_000170	0.88641	0.0042707	0	2513	0	0.0002079	1	0	1	0	0	0	0	0	0	0	0	0	0	0	0	0	0	0	0	0	0	0	0	0	0	0	0	0	0	0	0	X0
147472391	NM_000170	0.83942	0.0036813	398	2513	0	0.0002079	1	0	1	0	0	0	0	0	0	0	0	0	0	0	0	0	0	0	0	0	0	0	0	0	0	0	0	0	0	0	0	X0
559923220	NM_000170	0.7338	0.1527	1206	2488	0	0.0002079	1	0	1	0	0	0	0	0	0	0	0	0	0	0	0	0	0	0	0	0	0	0	0	0	0	0	0	0	0	0	0	X0
567167527	NM_000170	0.39094	0.1091	2238	2234	0	0.0004158	1	0	1	0	0	0	0	0	0	0	0	0	0	0	0	0	0	0	0	0	0	0	0	0	0	0	0	0	0	0	0	X0
121964980	NM_000170	0.98674	0.00067481	0	2407	0	0.0002079	1	0	1	0	0	0	0	0	0	0	0	0	0	0	0	0	0	0	0	0	0	0	0	0	0	0	0	0	0	0	0	X0
143119940	NM_000170	0.9812	0.00098835	415	2407	0	0.004573805	1	0	1	0	0	0	0	0	0	0	0	0	0	0	0	0	0	0	0	0	0	0	0	0	0	0	0	0	0	0	0	X0
575709546	NM_000170	0.98747	0.0006414	0	2482	0	0.0002079	1	0	1	0	0	0	0	0	0	0	0	0	0	0	0	0	0	0	0	0	0	0	0	0	0	0	0	0	0	0	0	X0
573132323	NM_000170	0.79663	0.030889	2136	2341	0	0.000623701	1	0	1	0	0	0	0	0	0	0	0	0	0	0	0	0	0	0	0	0	0	0	0	0	0	0	0	0	0	0	0	X0
565333481	NM_000170	0.97921	0.00077242	415	2407	0	0.0002079	1	0	1	0	0	0	0	0	0	0	0	0	0	0	0	0	0	0	0	0	1	0	0	0	0	0	0	0	0	0	0	X0
557412758	NM_000170	0.69429	0.0064598	425	2354	0	0.0002079	1	0	1	0	0	0	0	0	0	0	0	0	0	0	0	0	0	0	0	0	0	0	0	0	0	0	0	0	0	0	0	X0
201890453	NM_000170	0.97699	0.0012158	0	2354	0	0.006029106	1	0	1	0	0	0	0	0	0	0	0	0	0	0	0	0	0	0	0	0	0	0	0	0	0	0	0	0	0	0	0	X0
144090917	NM_000170	0.99084	0.0004582	0	2207	0	0.008731809	1	0	1	0	0	0	0	0	0	0	0	0	0	0	0	0	0	0	0	0	0	0	0	0	0	0	0	0	0	0	0	X1
563039693	NM_000170	0.9874	0.00064651	822	2433	0	0.0002079	1	0	1	0	0	0	0	0	0	0	0	0	0	0	0	0	0	0	0	0	0	0	0	0	0	0	0	0	0	0	0	X0
554639014	NM_001127384	0.97842	0.001132	0	2558	0	0.0002079	1	0	1	0	0	0	0	0	0	0	0	0	0	0	0	0	0	0	0	0	0	0	0	0	0	0	0	0	0	0	0	X0
201596778	NM_001127384	0.97842	0.001132	0	2558	0	0.0002079	1	0	1	0	0	0	0	0	0	0	0	0	0	0	0	0	0	0	0	0	0	0	0	0	0	0	0	0	0	0	0	X0
146048212	NM_001127384	0.88905	0.0036328	0	2474	0	0.0002079	1	0	1	0	0	0	0	0	0	1	0	0	0	0	0	0	0	0	0	0	0	0	0	0	0	0	0	0	0	0	0	X0
61749223	NM_001127384	0.94564	0.0028654	0	2277	0	0.011850312	0	0	1	0	0	0	0	0	0	0	0	0	0	0	0	0	0	0	0	0	0	0	0	0	0	0	0	0	0	0	0	X0
550249818	NM_001127384	0.98462	0.00081727	0	2257	0	0.0002079	0	0	1	0	0	0	0	0	0	0	0	0	0	0	0	0	0	0	0	0	0	0	0	0	0	0	0	0	0	0	0	X0
557828885	NM_001127384	0.97114	0.0015165	0	2660	0	0.0002079	0	0	1	0	0	0	0	0	0	0	0	0	0	0	0	0	0	0	0	0	0	0	0	0	0	0	0	0	0	0	0	X0
545860983	NM_001127384	0.96843	0.0016609	0	2541	0	0.0002079	0	0	0	0	0	0	0	0	0	0	0	0	0	0	0	0	0	0	0	0	0	0	0	0	0	0	0	0	0	0	0	X0
574010644	NM_001127384	0.96338	0.0019298	0	2542	0	0.0002079	0	0	0	0	0	0	0	0	0	0	0	0	0	0	0	0	0	0	0	0	0	0	0	0	0	0	0	0	0	0	0	X0
543012210	NM_001127384	0.95903	0.002163	1180	2542	0	0.0002079	0	0	0	0	0	0	0	0	0	0	0	0	0	0	0	0	0	0	0	0	0	0	0	0	0	0	0	0	0	0	0	X0
150734357	NM_001127384	0.97105	0.0015165	0	2423	0	0.0002079	1	1	1	0	0	0	0	0	0	0	0	0	0	0	0	0	0	0	0	0	0	0	0	0	0	0	0	0	0	0	0	X0
370269225	NM_001127384	0.93735	0.0032933	402	2486	0	0.000623701	0	0	0	0	0	0	0	0	0	0	0	0	0	0	0	0	0	0	0	0	0	0	0	0	0	0	0	0	0	0	0	X0
199940048	NM_001127384	0.8685	0.021721	0	2673	0	0.0002079	1	1	1	0	0	0	0	1	0	0	0	0	0	1	0	0	0	0	0	0	0	0	0	0	0	0	0	0	0	0	0	X0
61737718	NM_001127384	0.8316	0.024484	748	2673	0	0.026403326	1	1	1	0	0	0	0	1	0	0	0	0	0	1	0	0	0	0	0	0	0	0	0	0	0	0	0	0	0	0	0	X0
139378888	NM_001127384	0.96876	0.0016403	0	2602	0	0.0002079	1	1	1	0	0	0	0	1	0	0	0	0	0	1	0	0	0	0	0	0	0	0	0	0	0	0	0	0	0	0	0	X0
74141466	NM_001127384	0.95924	0.0020601	384	2602	0	0.002494802	1	1	1	0	0	0	0	1	0	0	0	0	0	1	0	0	0	0	0	0	0	0	0	0	0	0	0	0	0	0	0	X0
140913916	NM_001127384	0.87695	0.0046622	401	2493	0	0.000623701	0	0	0	0	0	0	0	0	0	0	0	0	0	0	0	0	0	0	0	0	0	0	0	0	0	0	0	0	0	0	0	X0
201810511	NM_001127384	0.0050952	0.87909	401	2493	1	0.0002079	0	0	0	0	0	0	0	0	0	0	0	0	0	0	0	0	0	0	0	0	0	0	0	0	0	0	0	0	0	0	0	X0
576608598	NM_001127384	0.87413	0.0053196	1442	2774	0	0.0002079	1	0	1	1	0	0	1	0	0	0	0	0	0	0	0	0	0	0	0	0	0	0	0	0	0	0	0	0	0	0	0	X0
201896157	NM_001127384	0.96516	0.0018324	360	2774	0	0.0004158	1	0	1	1	0	0	1	0	0	0	0	0	0	0	0	0	0	0	0	0	0	0	0	0	0	0	0	0	0	0	0	X1
145043626	NM_001127384	0.97118	0.0015095	0	2774	0	0.0002079	1	0	1	1	0	0	1	0	0	0	0	0	0	0	0	0	0	0	0	0	0	0	0	0	0	0	0	0	0	0	0	X0
201966934	NM_001127384	0.96874	0.0016435	0	2765	0	0.0002079	0	0	0	0	0	0	0	0	0	0	0	0	0	0	0	0	0	0	0	0	0	0	0	0	0	0	0	0	0	0	0	X0
375721994	NM_001127384	0.97841	0.001132	0	2496	0	0.0002079	1	0	1	0	0	0	0	0	0	0	0	0	0	0	0	0	0	0	0	0	0	0	0	0	0	0	0	0	0	0	0	X0
200367454	NM_201596	0.93533	0.0019176	0	2584	0	0.0002079	0	0	0	0	0	0	0	0	0	0	0	0	0	0	0	0	0	0	0	0	0	0	0	0	0	0	0	0	0	0	0	X0
541253552	NM_201596	0.99539	0.00024	0	2576	0	0.0002079	0	0	0	0	0	0	0	0	0	0	0	0	0	0	0	0	0	0	0	0	0	0	0	0	0	0	0	0	0	0	0	X0
58225473	NM_201596	0.98731	0.00070504	886	2257	1	0.097297297	0	0	0	0	0	0	0	0	0	0	0	0	0	0	0	0	0	0	0	0	0	0	0	0	0	0	0	0	0	0	0	X1
200613235	NM_201596	0.82089	0.0021853	0	2521	0	0.0002079	0	0	0	0	0	0	0	0	0	0	0	0	0	0	0	0	0	0	0	0	0	0	0	0	0	0	0	0	0	0	0	X0
571637787	NM_201596	0.92845	0.048121	385	2600	0	0.0002079	0	0	0	0	0	0	0	0	0	0	0	0	0	0	0	0	0	0	0	0	0	0	0	0	0	0	0	0	0	0	0	X0
202152674	NM_201596	0.98927	0.00056602	394	2541	0	0.0002079	0	0	0	0	0	0	0	0	0	0	0	0	0	0	0	0	0	0	0	0	0	0	0	0	0	0	0	0	0	0	0	X0
551742573	NM_201596	0.9137	0.018397	0	2181	0	0.0004158	0	0	0	0	0	0	0	0	0	0	0	0	0	0	0	0	0	0	0	0	0	0	0	0	0	0	0	0	0	0	0	X0
543261732	NM_201596	0.99576	0.00021748	773	2587	0	0.0002079	0	0	0	0	0	0	0	0	0	0	0	0	0	0	0	0	0	0	0	0	0	0	0	0	0	0	0	0	0	0	0	X0
75813654	NM_000218	0.92538	0.0034918	498	2010	0	0.001039501	1	0	1	0	0	1	0	0	0	0	0	0	0	0	0	0	0	0	0	0	0	0	0	0	0	0	0	0	0	0	0	X0
530612385	NM_000218	0.8724	0.0048702	0	1934	0	0.0002079	1	0	1	0	0	1	0	0	0	0	0	0	0	0	0	0	0	0	0	0	0	0	0	0	0	0	0	0	0	0	0	X0
199473446	NM_000218	0.76916	0.0046447	0	875	0	0.0002079	1	1	1	0	0	0	1	0	0	0	0	0	0	0	0	0	0	0	0	0	0	0	0	0	0	0	0	0	0	0	0	X0
552087428	NM_000218	0.90638	0.014303	2227	1796	0	0.0002079	0	0	0	0	0	0	0	0	0	0	0	0	0	0	0	0	0	0	0	0	0	0	0	0	0	0	0	0	0	0	0	X0
34150427	NM_000218	0.4289	0.39321	2170	1383	0	0.007484407	0	0	0	0	0	0	0	0	0	0	0	0	0	0	0	0	0	0	0	0	0	0	0	0	0	0	0	0	0	0	0	X1
561780070	NM_000218	0.85	0.01225	772	1296	0	0.0002079	0	0	0	0	0	0	0	0	0	0	0	0	0	0	0	0	0	0	0	0	0	0	0	0	0	0	0	0	0	0	0	X0
574321120	NM_000218	0.95255	0.0015832	0	1728	0	0.0002079	1	1	1	0	1	1	0	1	0	0	0	1	0	0	0	0	0	0	0	0	0	0	0	0	0	0	0	0	0	0	0	X0
544402388	NM_000218	0.94438	0.0029115	0	2051	0	0.0002079	1	1	1	0	1	1	0	0	0	0	0	0	0	0	0	0	0	0	0	0	0	0	0	0	0	0	0	0	0	0	0	X0
148266527	NM_000218	0.83499	0.0075912	445	2247	0	0.0002079	1	0	1	0	0	1	0	0	0	0	0	0	0	0	0	0	0	0	0	0	0	0	0	0	0	0	0	0	0	0	0	X0
542628042	NM_000218	0.98021	0.0010334	0	2197	0	0.0002079	1	0	1	0	0	1	0	0	0	0	0	0	0	0	0	0	0	0	0	0	0	0	0	0	0	0	0	0	0	0	0	X0
549966258	NM_012250	0.94739	0.0027646	0	2400	0	0.001039501	1	0	1	0	0	0	0	0	0	0	0	0	0	0	0	0	0	0	0	0	0	0	0	0	0	0	0	0	0	0	0	X0
552513136	NM_012250	0.98815	0.00076448	445	2247	0	0.0002079	1	0	1	0	0	0	0	0	0	0	0	0	0	0	0	0	0	0	0	0	0	0	0	0	0	0	0	0	0	0	0	X0
8192466	NM_001143808	0.97552	0.0010049	0	2689	0	0.000831601	0	0	1	0	0	0	0	0	0	0	0	0	0	0	0	0	0	0	0	0	0	0	0	0	0	0	0	0	0	0	0	X0
370382246	NM_001143808	0.72185	0.16781	1808	2765	0	0.0002079	0	0	1	0	0	0	0	0	0	0	0	0	0	0	0	0	0	0	0	0	0	0	0	0	0	0	0	0	0	0	0	X0
199643306	NM_001145146	0.9963	0.00019447	0	2454	0	0.000623701	0	0	0	0	0	0	0	0	0	0	0	0	0	0	0	0	0	0	0	0	0	0	0	0	0	0	0	0	0	0	0	X0
535553518	NM_001145146	0.99333	0.00034799	425	2353	0	0.0002079	0	0	1	0	0	0	0	0	0	0	0	0	0	0	0	0	0	0	0	0	0	0	0	0	0	0	0	0	0	0	0	X0
145774166	NM_001145146	0.99622	0.00019447	0	2488	0	0.0002079	0	0	1	0	0	0	0	0	0	0	0	0	0	0	0	0	0	0	0	0	0	0	0	0	0	0	0	0	0	0	0	X0
558442160	NM_001145146	0.99562	0.00022917	0	2295	0	0.0002079	0	1	1	0	0	0	0	0	0	0	0	0	0	0	0	0	0	0	0	0	0	0	0	0	0	0	0	0	0	0	0	X0
200468311	NM_001145146	0.97848	0.00024213	0	2446	0	0.0002079	0	0	0	0	0	0	0	0	0	0	0	0	0	0	0	0	0	0	0	0	0	0	0	0	0	0	0	0	0	0	0	X0
548326440	NM_006446	0.75479	0.0063075	0	1662	0	0.0002079	1	0	1	0	0	0	0	0	0	0	0	0	0	0	0	0	0	0	0	0	0	0	0	0	0	0	0	0	0	0	0	X0
4149056	NM_006446	0.87062	0.0066902	0	1662	1	0.088981289	1	0	1	0	0	0	0	0	0	0	0	0	0	0	0	0	0	0	0	0	0	0	0	0	0	0	0	0	0	0	1	X1
2306283	NM_006446	0.43331	0.29359	2499	1600	0	0.378378378	1	0	1	0	0	0	0	0	0	0	0	0	0	0	0	0	0	0	0	0	0	0	0	0	0	0	0	0	0	0	1	X1
569028384	NM_006446	0.61159	0.013453	3749	1600	0	0.0002079	1	0	1	0	0	0	0	0	0	0	0	0	0	0	0	0	0	0	0	0	0	0	0	0	0	0	0	0	0	0	0	X0
536660672	NM_006446	0.93764	0.00327	0	1686	0	0.0002079	1	0	1	0	0	0	0	0	0	0	0	0	0	0	0	0	0	0	0	0	0	0	0	0	0	0	0	0	0	0	0	X0
370130036	NM_006446	0.90004	0.02544	2373	1686	0	0.0002079	1	0	1	0	0	0	0	0	0	0	0	0	0	0	0	0	0	0	0	0	0	0	0	0	0	0	0	0	0	0	0	X0
540723056	NM_006446	0.95704	0.0022608	0	1506	0	0.0002079	1	0	1	0	0	0	0	0	0	0	0	0	0	0	0	0	0	0	0	0	0	0	0	0	0	0	0	0	0	0	0	X0
34671512	NM_006446	0.81544	0.10009	2788	1434	0	0.043866944	0	0	1	0	0	0	0	0	0	0	0	0	0	0	0	0	0	0	0	0	0	0	0	0	0	0	0	0	0	0	1	X1
[truncated: 36,687 more rows]
